# Supplementary material for: Bis[hexa­amminecobalt(III)] penta­chloride nitrate
Source: Acta Crystallogr Sect E Struct Rep Online. 2012 May 16;68(Pt 6):i45–6. doi: 10.1107/S1600536812021332 (PMC3379055; doi:10.1107/S1600536812021332)
Supplement: Supplementary file 1 [file e-68-00i45-sup1.cif]

##############################################################################
#                                                                            #
# This CIF contains the data in a paper accepted for publication in          #
# Acta Crystallographica Section E. It conforms to the requirements of       #
# Notes for Authors for Acta Crystallographica Section E, and has been       #
# peer reviewed under the auspices of the IUCr Commission on Journals.       #
#                                                                            #
# Full details of the Crystallographic Information File format               #
# are given in the paper "The Crystallographic Information File (CIF):       #
# a New Standard Archive File for Crystallography" by S. R. Hall, F. H.      #
# Allen and I. D. Brown [Acta Cryst. (1991), A47, 655-685].                  #
#                                                                            #
# The current version of the core CIF dictionary is obtainable from          #
# ftp://ftp.iucr.org/pub/cif_core.dic.                                       #
#                                                                            #
# Software is freely available for graphical display of the structure(s)     #
# in this CIF. For information consult the CIF software page                 #
# http://www.iucr.org/resources/cif/software.                                #
#                                                                            #
# This file may be used for bona fide research purposes within the           #
# scientific community so long as proper attribution is given to the journal # 
# article from which it was obtained.                                        #
#                                                                            #
##############################################################################
data_I
_audit_creation_method     SHELXL-97
_chemical_name_systematic
;
Bis[hexaamminecobalt(III)] pentachloride nitrate
;
_chemical_name_common     ?
_chemical_formula_moiety     '2(Co H18 N6 3+), N O3 -, 5(Cl -)'
_chemical_formula_sum     'Cl5 Co2 H36 N13 O3'
_chemical_formula_iupac     '[Co (N H3)6]2 Cl5 (N O3)'
_chemical_formula_weight     561.53
_chemical_melting_point     ?
_symmetry_cell_setting     monoclinic
_symmetry_space_group_name_H-M     'C 2/m'
_symmetry_space_group_name_hall     '-C 2y'
loop_
    _symmetry_equiv_pos_as_xyz
    'x, y, z'
    '-x, y, -z'
    'x+1/2, y+1/2, z'
    '-x+1/2, y+1/2, -z'
    '-x, -y, -z'
    'x, -y, z'
    '-x+1/2, -y+1/2, -z'
    'x+1/2, -y+1/2, z'
_cell_length_a     21.118(4)
_cell_length_b     14.985(3)
_cell_length_c     6.8491(11)
_cell_angle_alpha     90.00
_cell_angle_beta     92.147(3)
_cell_angle_gamma     90.00
_cell_volume     2165.8(6)
_cell_formula_units_Z     4
_cell_measurement_reflns_used     7927
_cell_measurement_theta_min     1.67
_cell_measurement_theta_max     28.41
_cell_measurement_temperature     296(2)
_exptl_crystal_description     rod
_exptl_crystal_colour     yellow
_exptl_crystal_size_max     0.2
_exptl_crystal_size_mid     0.12
_exptl_crystal_size_min     0.10
_exptl_crystal_density_diffrn     1.722
_exptl_crystal_density_method     'not measured'
_exptl_crystal_F_000     1160
_exptl_absorpt_coefficient_mu     2.176
_exptl_absorpt_correction_type     multi-scan
_exptl_absorpt_process_details     '(SADABS; Bruker, 2005)'
_exptl_absorpt_correction_T_min     0.738
_exptl_absorpt_correction_T_max     0.770
_exptl_special_details     ?
_diffrn_ambient_temperature     296(2)
_diffrn_radiation_type     MoK\a
_diffrn_radiation_wavelength     0.71073
_diffrn_radiation_source     'fine-focus sealed tube'
_diffrn_radiation_monochromator     graphite
_diffrn_measurement_device_type     'Bruker APEXII CCD area-detector'
_diffrn_measurement_method     '\f and \w scans'
_diffrn_detector_area_resol_mean     83.66
_diffrn_reflns_number     7927
_diffrn_reflns_av_R_equivalents     0.0456
_diffrn_reflns_av_sigmaI/netI     0.0569
_diffrn_reflns_theta_min     1.67
_diffrn_reflns_theta_max     28.41
_diffrn_reflns_theta_full     28.41
_diffrn_measured_fraction_theta_max     0.997
_diffrn_measured_fraction_theta_full     0.997
_diffrn_reflns_limit_h_min     -27
_diffrn_reflns_limit_h_max     28
_diffrn_reflns_limit_k_min     -19
_diffrn_reflns_limit_k_max     20
_diffrn_reflns_limit_l_min     -6
_diffrn_reflns_limit_l_max     9
_diffrn_standards_number     0
_diffrn_standards_interval_count     0
_diffrn_standards_interval_time     0
_diffrn_standards_decay_%     0
_refine_special_details
;
Refinement of <i>F</i>^2^ against ALL reflections. The weighted <i>R</i>-factor
<i>wR</i> and goodness of fit <i>S</i> are based on <i>F</i>^2^, conventional
<i>R</i>-factors <i>R</i> are based on <i>F</i>, with <i>F</i> set to zero for
negative <i>F</i>^2^. The threshold expression of <i>F</i>^2^ >
\s(<i>F</i>^2^) is used only for calculating <i>R</i>-factors(gt) <i>etc</i>.
and is not relevant to the choice of reflections for refinement.
<i>R</i>-factors based on <i>F</i>^2^ are statistically about twice as large
as those based on <i>F</i>, and <i>R</i>- factors based on ALL data will be
even larger.
;
_reflns_number_total     2813
_reflns_number_gt     1870
_reflns_threshold_expression     I>2sigma(I)
_refine_ls_structure_factor_coef     Fsqd
_refine_ls_matrix_type     full
_refine_ls_R_factor_all     0.0841
_refine_ls_R_factor_gt     0.0500
_refine_ls_wR_factor_gt     0.1223
_refine_ls_wR_factor_ref     0.1398
_refine_ls_goodness_of_fit_ref     1.018
_refine_ls_restrained_S_all     1.018
_refine_ls_number_reflns     2813
_refine_ls_number_parameters     119
_refine_ls_number_restraints     0
_refine_ls_hydrogen_treatment     constr
_refine_ls_weighting_scheme     calc
_refine_ls_weighting_details
         'calc w=1/[\s^2^(Fo^2^)+(0.0641P)^2^+4.8344P] where P=(Fo^2^+2Fc^2^)/3'
_atom_sites_solution_hydrogens     geom
_atom_sites_solution_primary     direct
_atom_sites_solution_secondary     difmap
_refine_ls_shift/su_max     0.000
_refine_ls_shift/su_mean     0.000
_refine_diff_density_max     0.652
_refine_diff_density_min     -0.709
_refine_ls_extinction_method     none
_refine_ls_extinction_coef     ?
loop_
    _atom_type_symbol
    _atom_type_description
    _atom_type_scat_dispersion_real
    _atom_type_scat_dispersion_imag
    _atom_type_scat_source
    'H' 'H' 0.0000 0.0000
                         'International Tables Vol C Tables 4.2.6.8 and 6.1.1.4'
    'N' 'N' 0.0061 0.0033
                         'International Tables Vol C Tables 4.2.6.8 and 6.1.1.4'
    'O' 'O' 0.0106 0.0060
                         'International Tables Vol C Tables 4.2.6.8 and 6.1.1.4'
    'Co' 'Co' 0.3494 0.9721
                         'International Tables Vol C Tables 4.2.6.8 and 6.1.1.4'
    'Cl' 'Cl' 0.1484 0.1585
                         'International Tables Vol C Tables 4.2.6.8 and 6.1.1.4'
_computing_data_collection     'APEX2 (Bruker, 2005)'
_computing_cell_refinement     'SAINT (Bruker, 2005)'
_computing_data_reduction     'SAINT (Bruker, 2005)'
_computing_structure_solution     'SHELXS97 (Sheldrick, 2008)'
_computing_structure_refinement     'SHELXL97 (Sheldrick, 2008)'
_computing_molecular_graphics     'SHELXTL (Sheldrick, 2008)'
_computing_publication_material     'SHELXTL (Sheldrick, 2008)'
loop_
    _atom_site_type_symbol
    _atom_site_label
    _atom_site_fract_x
    _atom_site_fract_y
    _atom_site_fract_z
    _atom_site_U_iso_or_equiv
    _atom_site_adp_type
    _atom_site_calc_flag
    _atom_site_refinement_flags
    _atom_site_occupancy
    _atom_site_symmetry_multiplicity
    _atom_site_disorder_assembly
    _atom_site_disorder_group
    Co Co1 0.2500 0.2500 0.5000 0.0193(2) Uani d S 1 2 . .
    N N7 0.25395(17) 0.3197(3) 0.7422(5) 0.0329(9) Uani d . 1 1 . .
    H H7A 0.2923 0.3440 0.7585 0.040 Uiso calc R 1 1 . .
    H H7B 0.2465 0.2842 0.8429 0.040 Uiso calc R 1 1 . .
    H H7C 0.2249 0.3627 0.7353 0.040 Uiso calc R 1 1 . .
    N N6 0.16170(16) 0.2158(3) 0.5415(5) 0.0342(9) Uani d . 1 1 . .
    H H6A 0.1477 0.1812 0.4434 0.041 Uiso calc R 1 1 . .
    H H6B 0.1378 0.2646 0.5463 0.041 Uiso calc R 1 1 . .
    H H6C 0.1596 0.1861 0.6535 0.041 Uiso calc R 1 1 . .
    N N5 0.27844(19) 0.1439(3) 0.6414(6) 0.0401(10) Uani d . 1 1 . .
    H H5A 0.2811 0.0984 0.5585 0.048 Uiso calc R 1 1 . .
    H H5B 0.2509 0.1306 0.7323 0.048 Uiso calc R 1 1 . .
    H H5C 0.3164 0.1541 0.6982 0.048 Uiso calc R 1 1 . .
    Co Co2 0.5000 0.5000 0.0000 0.0212(3) Uani d S 1 4 . .
    Cl Cl4 0.66930(8) 0.5000 0.4229(2) 0.0350(4) Uani d S 1 2 . .
    N N4 0.55640(18) 0.5926(3) 0.1076(6) 0.0411(10) Uani d . 1 1 . .
    H H4A 0.5852 0.6062 0.0208 0.049 Uiso calc R 1 1 . .
    H H4B 0.5758 0.5727 0.2168 0.049 Uiso calc R 1 1 . .
    H H4C 0.5339 0.6410 0.1341 0.049 Uiso calc R 1 1 . .
    N N3 0.4522(2) 0.5000 0.2394(7) 0.0329(12) Uani d S 1 2 . .
    H H3A 0.4278 0.4517 0.2435 0.040 Uiso d R 1 1 . .
    H H3B 0.4787 0.5000 0.3435 0.040 Uiso d SR 1 2 . .
    Co Co3 0.0000 0.5000 0.0000 0.0208(3) Uani d S 1 4 . .
    N N2 -0.0927(2) 0.5000 -0.0085(7) 0.0289(11) Uani d S 1 2 . .
    H H2A -0.1072 0.4517 -0.0712 0.035 Uiso d R 1 1 . .
    H H2B -0.1075 0.5000 0.1114 0.035 Uiso d SR 1 2 . .
    N N1 0.00050(17) 0.5934(3) 0.2019(5) 0.0330(9) Uani d . 1 1 . .
    H H1A 0.0403 0.6075 0.2360 0.040 Uiso calc R 1 1 . .
    H H1B -0.0191 0.5734 0.3061 0.040 Uiso calc R 1 1 . .
    H H1C -0.0195 0.6415 0.1551 0.040 Uiso calc R 1 1 . .
    Cl Cl3 0.12244(5) 0.28432(8) 0.00154(16) 0.0351(3) Uani d . 1 1 . .
    Cl Cl2 0.0000 0.19040(14) 0.5000 0.0485(5) Uani d S 1 2 . .
    Cl Cl1 0.11173(8) 0.5000 0.5167(2) 0.0459(5) Uani d S 1 2 . .
    O O2 0.68054(15) 0.5722(2) 0.9173(5) 0.0392(8) Uani d . 1 1 . .
    N N8 0.7099(2) 0.5000 0.9396(7) 0.0291(11) Uani d S 1 2 . .
    O O1 0.7671(2) 0.5000 0.9832(8) 0.0507(14) Uani d S 1 2 . .
loop_
    _atom_site_aniso_label
    _atom_site_aniso_U_11
    _atom_site_aniso_U_22
    _atom_site_aniso_U_33
    _atom_site_aniso_U_12
    _atom_site_aniso_U_13
    _atom_site_aniso_U_23
    Co1 0.0190(4) 0.0185(4) 0.0206(4) 0.0001(3) 0.0021(3) 0.0002(3)
    N7 0.032(2) 0.039(2) 0.028(2) -0.0044(17) 0.0031(15) -0.0072(15)
    N6 0.0265(19) 0.036(2) 0.041(2) -0.0052(17) 0.0084(16) -0.0079(18)
    N5 0.046(2) 0.032(2) 0.042(2) 0.0034(19) -0.0037(18) 0.0093(17)
    Co2 0.0179(5) 0.0211(6) 0.0247(6) 0.000 0.0025(4) 0.000
    Cl4 0.0419(9) 0.0284(8) 0.0347(9) 0.000 -0.0006(7) 0.000
    N4 0.033(2) 0.044(3) 0.047(2) -0.0102(19) 0.0093(18) -0.0124(19)
    N3 0.027(3) 0.043(3) 0.028(3) 0.000 0.005(2) 0.000
    Co3 0.0165(5) 0.0220(6) 0.0239(6) 0.000 0.0019(4) 0.000
    N2 0.017(2) 0.029(3) 0.040(3) 0.000 -0.001(2) 0.000
    N1 0.030(2) 0.035(2) 0.034(2) 0.0027(17) -0.0011(16) -0.0044(16)
    Cl3 0.0334(6) 0.0315(6) 0.0405(7) 0.0048(5) 0.0037(5) 0.0012(5)
    Cl2 0.0462(10) 0.0521(12) 0.0478(11) 0.000 0.0079(8) 0.000
    Cl1 0.0361(9) 0.0683(13) 0.0337(9) 0.000 0.0056(7) 0.000
    O2 0.0395(19) 0.036(2) 0.043(2) 0.0092(15) 0.0046(15) -0.0019(14)
    N8 0.024(3) 0.037(3) 0.027(3) 0.000 0.004(2) 0.000
    O1 0.022(2) 0.053(4) 0.077(4) 0.000 -0.005(2) 0.000
_geom_special_details
;
All s.u.'s (except the s.u. in the dihedral angle between two l.s. planes) are
estimated using the full covariance matrix. The cell s.u.'s are taken into
account individually in the estimation of s.u.'s in distances, angles and
torsion angles; correlations between s.u.'s in cell parameters are only used
when they are defined by crystal symmetry. An approximate (isotropic)
treatment of cell s.u.'s is used for estimating s.u.'s involving l.s. planes.
;
loop_
    _geom_bond_atom_site_label_1
    _geom_bond_atom_site_label_2
    _geom_bond_site_symmetry_2
    _geom_bond_distance
    _geom_bond_publ_flag
    Co1 N5 7_556 1.945(4) ?
    Co1 N5 . 1.945(4) ?
    Co1 N7 . 1.960(3) ?
    Co1 N7 7_556 1.960(3) ?
    Co1 N6 . 1.965(3) ?
    Co1 N6 7_556 1.965(3) ?
    N7 H7A . 0.8900 ?
    N7 H7B . 0.8900 ?
    N7 H7C . 0.8900 ?
    N6 H6A . 0.8900 ?
    N6 H6B . 0.8900 ?
    N6 H6C . 0.8900 ?
    N5 H5A . 0.8900 ?
    N5 H5B . 0.8900 ?
    N5 H5C . 0.8900 ?
    Co2 N4 . 1.955(4) ?
    Co2 N4 5_665 1.955(4) ?
    Co2 N4 2_655 1.955(4) ?
    Co2 N4 6_565 1.955(4) ?
    Co2 N3 . 1.958(5) ?
    Co2 N3 5_665 1.958(5) ?
    N4 H4A . 0.8900 ?
    N4 H4B . 0.8900 ?
    N4 H4C . 0.8900 ?
    N3 H3A . 0.8900 ?
    N3 H3B . 0.8900 ?
    Co3 N2 . 1.956(5) ?
    Co3 N2 5_565 1.956(5) ?
    Co3 N1 . 1.967(3) ?
    Co3 N1 2 1.967(3) ?
    Co3 N1 5_565 1.967(3) ?
    Co3 N1 6_565 1.967(3) ?
    N2 H2A . 0.8900 ?
    N2 H2B . 0.8900 ?
    N1 H1A . 0.8900 ?
    N1 H1B . 0.8900 ?
    N1 H1C . 0.8900 ?
    O2 N8 . 1.253(4) ?
    N8 O1 . 1.234(6) ?
    N8 O2 6_565 1.253(4) ?
loop_
    _geom_angle_atom_site_label_1
    _geom_angle_atom_site_label_2
    _geom_angle_atom_site_label_3
    _geom_angle_site_symmetry_1
    _geom_angle_site_symmetry_3
    _geom_angle
    _geom_angle_publ_flag
    N5 Co1 N5 7_556 . 180.0000(10)
                                 ?
    N5 Co1 N7 7_556 . 89.33(16) ?
    N5 Co1 N7 . . 90.67(16) ?
    N5 Co1 N7 7_556 7_556 90.67(16) ?
    N5 Co1 N7 . 7_556 89.33(16) ?
    N7 Co1 N7 . 7_556 180.0 ?
    N5 Co1 N6 7_556 . 90.47(17) ?
    N5 Co1 N6 . . 89.53(17) ?
    N7 Co1 N6 . . 91.56(15) ?
    N7 Co1 N6 7_556 . 88.44(15) ?
    N5 Co1 N6 7_556 7_556 89.53(17) ?
    N5 Co1 N6 . 7_556 90.47(17) ?
    N7 Co1 N6 . 7_556 88.44(15) ?
    N7 Co1 N6 7_556 7_556 91.56(15) ?
    N6 Co1 N6 . 7_556 180.00(6) ?
    Co1 N7 H7A . . 109.5 ?
    Co1 N7 H7B . . 109.5 ?
    H7A N7 H7B . . 109.5 ?
    Co1 N7 H7C . . 109.5 ?
    H7A N7 H7C . . 109.5 ?
    H7B N7 H7C . . 109.5 ?
    Co1 N6 H6A . . 109.5 ?
    Co1 N6 H6B . . 109.5 ?
    H6A N6 H6B . . 109.5 ?
    Co1 N6 H6C . . 109.5 ?
    H6A N6 H6C . . 109.5 ?
    H6B N6 H6C . . 109.5 ?
    Co1 N5 H5A . . 109.5 ?
    Co1 N5 H5B . . 109.5 ?
    H5A N5 H5B . . 109.5 ?
    Co1 N5 H5C . . 109.5 ?
    H5A N5 H5C . . 109.5 ?
    H5B N5 H5C . . 109.5 ?
    N4 Co2 N4 . 5_665 180.0 ?
    N4 Co2 N4 . 2_655 89.6(3) ?
    N4 Co2 N4 5_665 2_655 90.4(3) ?
    N4 Co2 N4 . 6_565 90.4(3) ?
    N4 Co2 N4 5_665 6_565 89.6(3) ?
    N4 Co2 N4 2_655 6_565 180.00(17) ?
    N4 Co2 N3 . . 90.59(16) ?
    N4 Co2 N3 5_665 . 89.41(16) ?
    N4 Co2 N3 2_655 . 89.41(16) ?
    N4 Co2 N3 6_565 . 90.59(16) ?
    N4 Co2 N3 . 5_665 89.41(16) ?
    N4 Co2 N3 5_665 5_665 90.59(16) ?
    N4 Co2 N3 2_655 5_665 90.59(16) ?
    N4 Co2 N3 6_565 5_665 89.41(16) ?
    N3 Co2 N3 . 5_665 180.0000(10)
                                 ?
    Co2 N4 H4A . . 109.5 ?
    Co2 N4 H4B . . 109.5 ?
    H4A N4 H4B . . 109.5 ?
    Co2 N4 H4C . . 109.5 ?
    H4A N4 H4C . . 109.5 ?
    H4B N4 H4C . . 109.5 ?
    Co2 N3 H3A . . 110.1 ?
    Co2 N3 H3B . . 110.0 ?
    H3A N3 H3B . . 108.9 ?
    N2 Co3 N2 . 5_565 180.0 ?
    N2 Co3 N1 . . 90.00(15) ?
    N2 Co3 N1 5_565 . 90.00(15) ?
    N2 Co3 N1 . 2 90.00(15) ?
    N2 Co3 N1 5_565 2 90.00(15) ?
    N1 Co3 N1 . 2 89.3(2) ?
    N2 Co3 N1 . 5_565 90.00(15) ?
    N2 Co3 N1 5_565 5_565 90.00(15) ?
    N1 Co3 N1 . 5_565 180.0(2) ?
    N1 Co3 N1 2 5_565 90.7(2) ?
    N2 Co3 N1 . 6_565 90.00(15) ?
    N2 Co3 N1 5_565 6_565 90.00(15) ?
    N1 Co3 N1 . 6_565 90.7(2) ?
    N1 Co3 N1 2 6_565 180.00(16) ?
    N1 Co3 N1 5_565 6_565 89.3(2) ?
    Co3 N2 H2A . . 109.9 ?
    Co3 N2 H2B . . 111.0 ?
    H2A N2 H2B . . 108.6 ?
    Co3 N1 H1A . . 109.5 ?
    Co3 N1 H1B . . 109.5 ?
    H1A N1 H1B . . 109.5 ?
    Co3 N1 H1C . . 109.5 ?
    H1A N1 H1C . . 109.5 ?
    H1B N1 H1C . . 109.5 ?
    O1 N8 O2 . 6_565 120.3(3) ?
    O1 N8 O2 . . 120.3(3) ?
    O2 N8 O2 6_565 . 119.4(5) ?
loop_
    _geom_hbond_atom_site_label_D
    _geom_hbond_atom_site_label_H
    _geom_hbond_atom_site_label_A
    _geom_hbond_site_symmetry_A
    _geom_hbond_distance_DH
    _geom_hbond_distance_HA
    _geom_hbond_distance_DA
    _geom_hbond_angle_DHA
    N1 H1A Cl1 . 0.89 2.89 3.427(4) 120.4
    N1 H1A Cl3 6_565 0.89 2.90 3.484(4) 124.5
    N1 H1B Cl1 5_566 0.89 2.59 3.410(4) 154.4
    N1 H1C Cl3 5_565 0.89 2.63 3.431(4) 149.6
    N3 H3A O2 5_666 0.89 2.53 3.155(6) 128.2
    N4 H4A Cl3 3 0.89 2.79 3.287(4) 116.9
    N4 H4B Cl4 . 0.89 2.62 3.448(5) 154.8
    N4 H4C Cl2 3 0.89 2.73 3.321(4) 124.6
    N5 H5A Cl1 7_556 0.89 2.77 3.375(4) 126.7
    N5 H5A Cl4 3_445 0.89 2.91 3.456(4) 121.6
    N5 H5B O2 3_445 0.89 2.17 3.048(5) 167.6
    N5 H5C Cl3 7_556 0.89 2.56 3.337(4) 146.2
    N6 H6A Cl4 3_445 0.89 2.76 3.339(4) 124.1
    N6 H6C Cl3 1_556 0.89 2.93 3.445(4) 118.2
    N7 H7A Cl4 5_666 0.89 2.78 3.368(4) 124.5
    N7 H7B Cl3 1_556 0.89 2.87 3.394(4) 118.8
_iucr_refine_instructions_details
;
TITL a in C2/m
CELL 0.71073  21.1176  14.9848   6.8491  90.000  92.147  90.000
ZERR   4.00   0.0035   0.0025   0.0011   0.000   0.003   0.000
LATT  7
SYMM -X, Y, -Z
SFAC H N O CO Cl
UNIT 144 52 12 8 20
TEMP 23.000
L.S. 16
BOND $H
EQIV $1 -x+1, -y+1, -z+1
EQIV $2 x, y, z+1
EQIV $3 -x+1/2, -y+1/2, -z+1
EQIV $4 x-1/2, y-1/2, z
EQIV $5 x+1/2, y+1/2, z
EQIV $6 -x+1, y, -z+1
EQIV $7 -x, -y+1, -z
EQIV $8 -x, -y+1, -z+1
EQIV $9 x, -y+1, z
HTAB N7 Cl4_$1
HTAB N7 Cl3_$2
HTAB N7 Cl3_$3
HTAB N6 Cl3_$2
HTAB N6 Cl4_$4
HTAB N6 Cl2
HTAB N5 Cl3_$3
HTAB N5 Cl1_$3
HTAB N5 N6
HTAB N5 O2_$4
HTAB N5 Cl4_$4
HTAB N4 Cl3_$5
HTAB N4 Cl2_$5
HTAB N4 Cl4
HTAB N3 O2_$1
HTAB N3 O2_$6
HTAB N3 N8_$1
HTAB N3 Cl2_$3
HTAB N2 Cl1_$7
HTAB N1 Cl3_$7
HTAB N1 Cl1_$8
HTAB N1 Cl3_$9
HTAB N1 Cl1
FMAP 2
PLAN 20
ACTA
WGHT      0.0641      4.8344
FVAR       0.07328
CO1   4    0.250000    0.250000    0.500000    10.50000    0.01899    0.01849 =
         0.02060    0.00016    0.00206    0.00009
N7    2    0.253947    0.319721    0.742198    11.00000    0.03209    0.03926 =
         0.02759   -0.00717    0.00309   -0.00435
AFIX  33
H7A   1    0.292256    0.343962    0.758484    11.00000   -1.20000
H7B   1    0.246507    0.284156    0.842854    11.00000   -1.20000
H7C   1    0.224871    0.362712    0.735260    11.00000   -1.20000
AFIX   0
N6    2    0.161699    0.215803    0.541469    11.00000    0.02648    0.03592 =
         0.04069   -0.00790    0.00844   -0.00517
AFIX  33
H6A   1    0.147683    0.181232    0.443415    11.00000   -1.20000
H6B   1    0.137808    0.264626    0.546258    11.00000   -1.20000
H6C   1    0.159606    0.186061    0.653519    11.00000   -1.20000
AFIX   0
N5    2    0.278445    0.143884    0.641432    11.00000    0.04557    0.03233 =
         0.04190    0.00932   -0.00373    0.00342
AFIX  33
H5A   1    0.281065    0.098422    0.558506    11.00000   -1.20000
H5B   1    0.250922    0.130621    0.732336    11.00000   -1.20000
H5C   1    0.316364    0.154061    0.698161    11.00000   -1.20000
AFIX   0
CO2   4    0.500000    0.500000    0.000000    10.25000    0.01790    0.02105 =
         0.02468    0.00000    0.00249    0.00000
CL4   5    0.669301    0.500000    0.422933    10.50000    0.04187    0.02835 =
         0.03465    0.00000   -0.00063    0.00000
N4    2    0.556401    0.592597    0.107564    11.00000    0.03347    0.04384 =
         0.04668   -0.01241    0.00928   -0.01024
AFIX  33
H4A   1    0.585234    0.606188    0.020843    11.00000   -1.20000
H4B   1    0.575751    0.572726    0.216762    11.00000   -1.20000
H4C   1    0.533898    0.641037    0.134064    11.00000   -1.20000
AFIX   0
N3    2    0.452189    0.500000    0.239444    10.50000    0.02750    0.04343 =
         0.02817    0.00000    0.00478    0.00000
AFIX   3
H3A   1    0.427759    0.451690    0.243494    11.00000   -1.20000
H3B   1    0.478709    0.500000    0.343554    10.50000   -1.20000
AFIX   0
CO3   4    0.000000    0.500000    0.000000    10.25000    0.01646    0.02195 =
         0.02395    0.00000    0.00191    0.00000
N2    2   -0.092707    0.500000   -0.008537    10.50000    0.01730    0.02908 =
         0.04015    0.00000   -0.00065    0.00000
AFIX   3
H2A   1   -0.107217    0.451690   -0.071157    11.00000   -1.20000
H2B   1   -0.107517    0.500000    0.111423    10.50000   -1.20000
AFIX   0
N1    2    0.000503    0.593371    0.201944    11.00000    0.03038    0.03461 =
         0.03390   -0.00442   -0.00105    0.00274
AFIX  33
H1A   1    0.040340    0.607477    0.235997    11.00000   -1.20000
H1B   1   -0.019092    0.573351    0.306085    11.00000   -1.20000
H1C   1   -0.019511    0.641528    0.155115    11.00000   -1.20000
AFIX   0
CL3   5    0.122439    0.284321    0.001544    11.00000    0.03339    0.03150 =
         0.04054    0.00119    0.00366    0.00480
CL2   5    0.000000    0.190402    0.500000    10.50000    0.04625    0.05208 =
         0.04776    0.00000    0.00790    0.00000
CL1   5    0.111732    0.500000    0.516678    10.50000    0.03610    0.06831 =
         0.03371    0.00000    0.00555    0.00000
O2    3    0.680544    0.572236    0.917284    11.00000    0.03947    0.03570 =
         0.04272   -0.00189    0.00463    0.00917
N8    2    0.709858    0.500000    0.939549    10.50000    0.02450    0.03665 =
         0.02649    0.00000    0.00392    0.00000
O1    3    0.767112    0.500000    0.983151    10.50000    0.02171    0.05270 =
         0.07713    0.00000   -0.00527    0.00000
HKLF 4
REM  a in C2/m
REM R1 =  0.0500 for   1870 Fo > 4sig(Fo)  and  0.0841 for all   2813 data
REM    119 parameters refined using      0 restraints
END
;
data_global
_journal_date_recd_electronic     2012-04-26
_journal_date_accepted     2012-05-10
_journal_name_full     'Acta Crystallographica, Section E'
_journal_year     2012
_journal_volume     68
_journal_issue      6
_journal_page_first     i45
_journal_page_last     i46
_journal_paper_category     QI
_journal_paper_doi     10.1107/S1600536812021332
_journal_coeditor_code     YK2056
_publ_contact_author_name     'Qinhe Pan'
_publ_contact_author_address
;
Department of Materials and Chemical Engineering, Ministry of Education Key
 Laboratory of Advanced Materials of Tropical Island Resources, Hainan
 University, Haikou 570228, People's Republic of China
;
_publ_contact_author_email     panqinhe@163.com
_publ_contact_author_fax     '+86-898-66193342'
_publ_contact_author_phone     '+86-898-66193342'
_publ_section_title
;
Bis[hexaamminecobalt(III)] pentachloride nitrate
;
loop_
    _publ_author_name
    _publ_author_footnote
    _publ_author_address
    'Wu, Qihui' .
;
Department of Materials and Chemical Engineering
Ministry of Education Key Laboratory of
Advanced Materials of Tropical Island Resources
Hainan University
Haikou 570228
People's Republic of China
;
    'Du, Chunyu' .
;
Department of Materials and Chemical Engineering
Ministry of Education Key Laboratory of
Advanced Materials of Tropical Island Resources
Hainan University
Haikou 570228
People's Republic of China
;
    'Lv, Yang' .
;
Department of Materials and Chemical Engineering
Ministry of Education Key Laboratory of
Advanced Materials of Tropical Island Resources
Hainan University
Haikou 570228
People's Republic of China
;
    'Chen, Guoliang' .
;
Department of Materials and Chemical Engineering
Ministry of Education Key Laboratory of
Advanced Materials of Tropical Island Resources
Hainan University
Haikou 570228
People's Republic of China
;
    'Pan, Qinhe' .
;
Department of Materials and Chemical Engineering
Ministry of Education Key Laboratory of
Advanced Materials of Tropical Island Resources
Hainan University
Haikou 570228
People's Republic of China
;
