# Supplementary material for: Bis[hexa­amminecobalt(III)] penta­chloride nitrate
Source: Acta Crystallogr Sect E Struct Rep Online. 2012 May 16;68(Pt 6):i45–6. doi: 10.1107/S1600536812021332 (PMC3379055; doi:10.1107/S1600536812021332)
Supplement: Supplementary file 2 [file e-68-00i45-Isup2.hkl]

# 
# h,k,l, Fc-squared, Fo-squared, sigma(Fo-squared) and status flag 
# 
data_I
_shelx_title ' a in C2/m' 
_shelx_refln_list_code          4 
_shelx_F_calc_maximum      412.36 
_exptl_crystal_F_000      1160.00 
_reflns_d_resolution_high  0.7470 
 
loop_ 
 _symmetry_equiv_pos_as_xyz 
 'x, y, z' 
 '-x, y, -z' 
 'x+1/2, y+1/2, z' 
 '-x+1/2, y+1/2, -z' 
 '-x, -y, -z' 
 'x, -y, z' 
 '-x+1/2, -y+1/2, -z' 
 'x+1/2, -y+1/2, z' 
 
_cell_length_a    21.1176 
_cell_length_b    14.9848 
_cell_length_c     6.8491 
_cell_angle_alpha  90.000 
_cell_angle_beta   92.147 
_cell_angle_gamma  90.000 
 
_shelx_F_squared_multiplier     1.000 
 
loop_ 
 _refln_index_h 
 _refln_index_k 
 _refln_index_l 
 _refln_F_squared_calc 
 _refln_F_squared_meas 
 _refln_F_squared_sigma 
 _refln_observed_status 
   2   0   0     2353.58     2069.53     54.07 o 
   4   0   0    41815.34    41516.10    650.69 o 
   6   0   0     3257.72     4030.05    132.44 o 
   8   0   0    89451.63    88186.01   1381.49 o 
  10   0   0     1134.29     1119.17    106.04 o 
  12   0   0    26699.80    22841.35    490.05 o 
  14   0   0     1083.71     1577.47    148.28 o 
  16   0   0    31247.54    28827.51    637.60 o 
  18   0   0     9854.60    10655.01    370.01 o 
  20   0   0     4222.28     4892.62    273.70 o 
  22   0   0        1.49       40.97    117.32 o 
  24   0   0    10409.61     9633.40    532.60 o 
  26   0   0      127.90      126.63    147.12 o 
  28   0   0     1249.75     1523.32    294.23 o 
   1   1   0      212.33      168.79     14.98 o 
   3   1   0     2135.25     2111.87     76.87 o 
   5   1   0    13953.07    15915.21    213.41 o 
   7   1   0      888.97      862.77     55.64 o 
   9   1   0    47266.65    47978.79    577.20 o 
  11   1   0      841.80      652.46     62.94 o 
  13   1   0       27.72        2.17     39.81 o 
  15   1   0       16.52      -24.97     43.07 o 
  17   1   0        0.01       25.91     59.66 o 
  19   1   0       14.84      -12.22     58.24 o 
  21   1   0       21.12       86.45     74.02 o 
  23   1   0      275.04      320.45    103.49 o 
  25   1   0      109.94      -44.40     90.83 o 
  27   1   0      305.81      349.05    234.64 o 
   0   2   0     3324.73     3041.05    111.73 o 
   2   2   0    46944.51    46615.67    568.57 o 
   4   2   0      231.26      161.07     31.12 o 
   6   2   0    20748.66    21807.19    321.82 o 
   8   2   0    22368.18    22194.51    307.18 o 
  10   2   0    31591.68    30303.88    409.60 o 
  12   2   0      633.20      881.86     81.18 o 
  14   2   0     5174.59     4244.47    151.84 o 
  16   2   0     2005.68     1795.97    136.01 o 
  18   2   0    12028.89    11482.25    305.40 o 
  20   2   0      150.35      184.69     81.15 o 
  22   2   0     6145.51     6296.44    433.27 o 
  24   2   0      699.78      750.29    130.88 o 
  26   2   0     1203.77     1401.22    186.93 o 
  28   2   0      203.26      193.81    127.07 o 
   1   3   0      225.88      340.71     38.83 o 
   3   3   0     9523.95    11924.17    195.49 o 
   5   3   0     2802.91     2959.30    191.77 o 
   7   3   0      848.23      812.43    154.39 o 
   9   3   0     2935.28     2591.88    112.18 o 
  11   3   0     2512.01     2145.43    153.60 o 
  13   3   0     1594.59     1857.97    121.61 o 
  15   3   0      227.82      245.43     69.70 o 
  17   3   0        0.38       17.21     59.52 o 
  19   3   0      441.77      333.23    148.83 o 
  21   3   0     1801.29     1852.69    160.82 o 
  23   3   0      991.06     1080.98    141.01 o 
  25   3   0       37.43      -22.02     86.48 o 
  27   3   0      123.30       49.35    114.56 o 
   0   4   0   113828.86   139385.41   2711.43 o 
   2   4   0     1623.16     1839.71     90.83 o 
   4   4   0      915.85     1507.64     78.84 o 
   6   4   0       28.80       56.87     32.74 o 
   8   4   0    41144.70    41835.83    844.40 o 
  10   4   0       53.05       98.24     43.26 o 
  12   4   0    10430.65    10480.56    248.08 o 
  14   4   0     3516.27     2993.01    160.36 o 
  16   4   0     8828.76     8526.30    252.77 o 
  18   4   0     1170.88     1237.00    153.08 o 
  20   4   0     2232.11     2289.80    209.99 o 
  22   4   0      622.46      437.32    146.97 o 
  24   4   0     5802.04     5631.50    287.52 o 
  26   4   0       45.07      -20.13     91.78 o 
   1   5   0       53.96       79.00     38.83 o 
   3   5   0     8163.24     8421.28    177.98 o 
   5   5   0    54366.75    52829.60    891.15 o 
   7   5   0     3957.73     4102.50    135.10 o 
   9   5   0     3179.64     3294.56    129.68 o 
  11   5   0     4377.52     4902.86    167.62 o 
  13   5   0    12944.33    12781.01    291.88 o 
  15   5   0       54.38       14.82     57.35 o 
  17   5   0      515.52      721.75    118.76 o 
  19   5   0     2051.71     2092.51    165.63 o 
  21   5   0      323.13      240.98     90.28 o 
  23   5   0      491.65      450.87    108.31 o 
  25   5   0       71.88      235.42    121.40 o 
  27   5   0        1.30       64.74    101.34 o 
   0   6   0     9698.41     9709.75    342.65 o 
   2   6   0     5414.70     6192.93    187.56 o 
   4   6   0     1004.89     1091.74     79.26 o 
   6   6   0     9537.04     6877.47    178.47 o 
   8   6   0     1935.13     1845.42    111.31 o 
  10   6   0    16395.96    16881.39    332.35 o 
  12   6   0      386.26      552.78     83.81 o 
  14   6   0     5590.12     5927.37    207.76 o 
  16   6   0     1177.82      895.95    110.55 o 
  18   6   0     8614.63     8884.75    277.35 o 
  20   6   0       55.16       26.70     90.57 o 
  22   6   0     2597.76     2244.09    184.51 o 
  24   6   0       94.29      242.78    101.00 o 
  26   6   0     1455.52     1429.80    181.57 o 
   1   7   0        2.11      -18.22     39.44 o 
   3   7   0        3.82       30.15     69.83 o 
   5   7   0     1294.33     1816.45    127.11 o 
   7   7   0     4713.32     4341.14    153.33 o 
   9   7   0       28.21       -0.57     45.93 o 
  11   7   0     1114.93     1035.76    165.56 o 
  13   7   0     2180.76     1919.36    139.70 o 
  15   7   0     1448.50     1225.96    126.69 o 
  17   7   0       51.66       73.56     75.69 o 
  19   7   0      181.44       39.36     74.10 o 
  21   7   0      920.46      845.18    180.34 o 
  23   7   0      562.69      616.54    127.86 o 
  25   7   0      414.88      341.96    250.80 o 
   0   8   0    29500.09    36116.41    921.81 o 
   2   8   0      902.96      680.45     72.61 o 
   4   8   0     8340.31     7769.52    205.65 o 
   6   8   0     1819.26     1497.61    109.15 o 
   8   8   0     8200.06     7888.84    218.34 o 
  10   8   0        0.80       49.05     56.81 o 
  12   8   0     4190.94     4763.84    192.41 o 
  14   8   0      481.51      482.38    230.87 o 
  16   8   0      811.01      718.95    107.55 o 
  18   8   0      645.86      521.59    102.88 o 
  20   8   0     2617.14     2586.33    194.33 o 
  22   8   0       49.33      -19.58     84.38 o 
  24   8   0     1616.18     1498.35    176.18 o 
   1   9   0     2400.78     2025.78    152.75 o 
   3   9   0       86.63       -8.78     50.68 o 
   5   9   0     5379.21     6217.72    195.45 o 
   7   9   0     1155.82     1512.67    118.62 o 
   9   9   0    12662.15    12699.92    445.22 o 
  11   9   0       40.68       -0.68     56.52 o 
  13   9   0     1446.79     1901.30    152.58 o 
  15   9   0      678.66      678.40    115.57 o 
  17   9   0     1485.14     1544.54    210.86 o 
  19   9   0      644.87      764.48    124.64 o 
  21   9   0        2.17      -54.42     91.40 o 
  23   9   0       13.49      -36.95     94.42 o 
  25   9   0      216.26      210.01    143.43 o 
   0  10   0    23306.62    26831.25    795.18 o 
   2  10   0    21864.56    22307.02    494.43 o 
   4  10   0      733.02      437.82    155.50 o 
   6  10   0    18345.80    18464.09    375.11 o 
   8  10   0     1678.26     1628.23    131.75 o 
  10  10   0    10767.29    11271.55    349.54 o 
  12  10   0      224.18      266.55     80.51 o 
  14  10   0     4103.37     4048.67    217.86 o 
  16  10   0     1109.93     1149.41    136.77 o 
  18  10   0    10205.51    10546.32    328.54 o 
  20  10   0       51.14      145.97    109.02 o 
  22  10   0     2283.36     2155.32    216.23 o 
  24  10   0      668.75      595.14    185.41 o 
   1  11   0     1714.05     1362.37    143.51 o 
   3  11   0     1093.15     1167.45    109.14 o 
   5  11   0      609.27      593.38     89.75 o 
   7  11   0        0.47       13.44     62.05 o 
   9  11   0       68.57       74.03     67.89 o 
  11  11   0      503.31      564.25     99.41 o 
  13  11   0      178.77      329.97     92.45 o 
  15  11   0      197.33      335.54     99.56 o 
  17  11   0      840.55      785.17    126.48 o 
  19  11   0       14.29      -31.12     84.75 o 
  21  11   0      278.62      273.41    114.79 o 
  23  11   0      213.11      188.36    115.66 o 
   0  12   0    18200.24    19361.78    696.48 o 
   2  12   0      117.83      112.07     83.61 o 
   4  12   0    15363.66    16366.80    368.96 o 
   6  12   0        1.49       30.93     63.60 o 
   8  12   0     1598.65     1734.74    145.91 o 
  10  12   0       13.83      133.55     74.57 o 
  12  12   0    11390.46    11949.64    334.94 o 
  14  12   0      269.92      290.86     95.89 o 
  16  12   0     2333.06     2508.93    214.75 o 
  18  12   0      126.77      -38.21     81.95 o 
  20  12   0     4358.80     4412.27    268.25 o 
  22  12   0       64.00      -54.13    100.45 o 
   1  13   0      322.27      235.62     76.79 o 
   3  13   0      834.65     1272.10    125.31 o 
   5  13   0      714.01      769.44    108.84 o 
   7  13   0      130.02       13.10     68.95 o 
   9  13   0     5492.83     5993.66    274.56 o 
  11  13   0       61.39        7.04     77.97 o 
  13  13   0       13.30        8.81     76.12 o 
  15  13   0      110.93      -16.69     86.84 o 
  17  13   0      116.58       82.93     97.35 o 
  19  13   0        9.05      -26.98    101.96 o 
  21  13   0       70.93       28.27    115.79 o 
   0  14   0     8064.85     8745.11    487.91 o 
   2  14   0     1838.34     1858.96    183.66 o 
   4  14   0     4165.80     4839.59    272.38 o 
   6  14   0     7046.62     7506.46    567.99 o 
   8  14   0        3.31       29.07     87.96 o 
  10  14   0     4977.49     5462.79    444.15 o 
  12  14   0      577.57      538.38    158.29 o 
  14  14   0     1042.39     1186.07    179.48 o 
  16  14   0        0.96      -20.24    102.42 o 
  18  14   0     4890.14     5114.46    492.56 o 
  20  14   0     1060.24     1479.28    219.75 o 
   1  15   0      147.92       78.41    116.39 o 
   3  15   0       23.79        6.98     88.53 o 
   5  15   0     1567.51     1590.32    184.92 o 
   7  15   0      390.53      392.45    179.71 o 
   9  15   0      407.60      260.48    153.64 o 
  11  15   0      804.88      786.75    146.82 o 
  13  15   0       71.67       -8.37    101.37 o 
  15  15   0        0.17      -11.50    103.32 o 
  17  15   0      103.27      146.70    127.04 o 
   0  16   0     4169.68     5167.73    452.53 o 
   2  16   0      244.31      257.24    113.12 o 
   4  16   0     6579.56     7573.89    342.37 o 
   6  16   0       26.00      -47.99     97.77 o 
   8  16   0     1160.59     1200.16    174.47 o 
  10  16   0        0.33      236.10    152.70 o 
  12  16   0     6448.37     7067.15    346.25 o 
  14  16   0      182.68      125.13    206.71 o 
  16  16   0      668.46      647.96    165.26 o 
   1  17   0      194.44      236.52    143.39 o 
   3  17   0      267.98      313.99    127.55 o 
   5  17   0      362.16      302.62    123.76 o 
   7  17   0      193.45      156.75    115.08 o 
   9  17   0       20.46      -95.48    115.46 o 
  11  17   0       10.79     -100.57    100.57 o 
  13  17   0        9.34        0.46    216.95 o 
  15  17   0       16.95     -106.15    160.15 o 
   0  18   0      738.52      562.40    197.40 o 
   2  18   0     1398.97     1573.15    205.78 o 
   4  18   0     1454.30     1564.21    203.29 o 
   6  18   0     2159.78     2398.14    888.29 o 
   8  18   0        9.13      -25.89    114.47 o 
  10  18   0     1348.08     1311.08    196.15 o 
  12  18   0       69.45      136.61    131.60 o 
   1  19   0      144.81       64.66    114.94 o 
   3  19   0        1.49      -47.57    100.14 o 
   5  19   0      324.45      326.58    141.92 o 
   7  19   0       50.57       -0.24    131.29 o 
   9  19   0      824.04      742.51    179.65 o 
   0  20   0     2625.67     2173.24    346.38 o 
   2  20   0        0.40      112.85    127.98 o 
 -28   0   1      787.55      905.05    243.95 o 
 -26   0   1     1737.72     1427.70    219.69 o 
 -24   0   1       31.59       25.04    118.53 o 
 -22   0   1     6577.79     7196.49    743.97 o 
 -20   0   1      772.47      747.83    230.92 o 
 -18   0   1     2953.82     3863.00    237.69 o 
 -16   0   1     2030.91     2213.68    195.54 o 
 -14   0   1    13289.27    15473.37    400.02 o 
 -12   0   1    18040.21    17431.09    436.19 o 
 -10   0   1    24944.61    27228.35    523.47 o 
  -8   0   1     1544.58     1748.68     71.58 o 
  -6   0   1     5871.91     6707.62    146.56 o 
  -4   0   1     3940.69     4343.33    105.04 o 
  -2   0   1    49618.39    49172.27    689.82 o 
   0   0   1     2145.13     1698.96     38.44 o 
   2   0   1    39903.08    40376.83    582.28 o 
   4   0   1     2484.05     2972.19    106.15 o 
   8   0   1      849.10     1047.01     66.47 o 
  10   0   1    16699.75    17080.59    322.38 o 
  12   0   1     4089.57     5473.44    238.37 o 
  14   0   1     7351.84     7493.04    359.41 o 
  16   0   1     3831.66     3794.72    325.89 o 
  18   0   1     1411.74     1456.28    225.33 o 
  20   0   1      986.18     1033.55    206.71 o 
  22   0   1     5932.23     5648.19    394.80 o 
  24   0   1        9.98     -108.01    108.01 o 
  26   0   1     1463.70     1450.69    275.61 o 
 -27   1   1      121.72      104.77    103.11 o 
 -25   1   1      211.46      221.06    102.62 o 
 -23   1   1      792.59      688.63    149.72 o 
 -21   1   1       10.16      108.57     70.93 o 
 -19   1   1      269.50      369.37     91.04 o 
 -17   1   1       10.07      -54.83     54.83 o 
 -15   1   1       73.12       11.55     49.27 o 
 -13   1   1     2285.42     2813.72    198.91 o 
 -11   1   1     2493.58     2711.00     66.00 o 
  -9   1   1      363.71      235.23     24.29 o 
  -7   1   1    11053.00    10806.13    137.42 o 
  -5   1   1      567.56      751.33     34.34 o 
  -3   1   1        0.14        3.87     12.90 o 
  -1   1   1      233.47      333.41     23.95 o 
   1   1   1       69.91       49.72     11.20 o 
   3   1   1     1440.31     1489.31     46.10 o 
   5   1   1      222.51      307.36     40.59 o 
   7   1   1     4179.68     4055.47     91.73 o 
   9   1   1      204.81      240.57     34.55 o 
  11   1   1        0.02      205.32     87.24 o 
  13   1   1     6087.03     6343.58    144.18 o 
  15   1   1      560.78      887.60     66.12 o 
  17   1   1      116.10       70.69     68.13 o 
  19   1   1       63.75        2.55     71.07 o 
  21   1   1      346.45      453.71    109.29 o 
  23   1   1      137.50       91.38     90.32 o 
  25   1   1      344.00      224.13    116.53 o 
  27   1   1      370.40      353.34    136.81 o 
 -28   2   1     1767.46     2041.10    227.40 o 
 -26   2   1       29.25       13.37     92.63 o 
 -24   2   1     1776.60     1909.59    177.81 o 
 -22   2   1      977.43      925.83    115.25 o 
 -20   2   1    17509.59    17172.43    356.27 o 
 -18   2   1      189.35      242.24     70.85 o 
 -16   2   1     3359.70     3584.09    164.18 o 
 -14   2   1     6821.44     6821.84    183.42 o 
 -12   2   1    46291.26    47779.26    608.10 o 
 -10   2   1     1040.20     1160.10     46.39 o 
  -8   2   1    10235.78    10663.34    135.47 o 
  -6   2   1       27.08       18.53     16.91 o 
  -4   2   1   129137.97   138728.16   1243.65 o 
  -2   2   1       45.99       26.67     13.80 o 
   0   2   1    44226.97    44218.77    452.88 o 
   2   2   1       62.43       33.48     21.54 o 
   4   2   1   147003.89   162375.97   1633.32 o 
   6   2   1     4391.75     4091.86    108.05 o 
   8   2   1     2981.96     3776.17    107.65 o 
  10   2   1      613.68      572.54     46.10 o 
  12   2   1    47208.05    47318.34    563.25 o 
  14   2   1     2236.40     2341.99    155.42 o 
  16   2   1     3339.52     3249.98    180.10 o 
  18   2   1      264.21      335.14     86.92 o 
  20   2   1    12025.71    11229.18    371.98 o 
  22   2   1     1628.13     1716.46    186.24 o 
  24   2   1     1612.08     1622.69    206.71 o 
  26   2   1       41.45       65.69    114.00 o 
 -27   3   1      213.56      363.79    126.06 o 
 -25   3   1      366.56      271.20    107.26 o 
 -23   3   1        7.68      -59.60     77.38 o 
 -21   3   1      818.10      653.24    109.08 o 
 -19   3   1     2343.95     2078.88    143.02 o 
 -17   3   1      277.30      329.47     74.91 o 
 -15   3   1     6204.06     5990.11    182.68 o 
 -13   3   1     2047.19     2147.80    114.01 o 
 -11   3   1      296.69      465.58     47.12 o 
  -9   3   1     3529.35     4090.50    103.55 o 
  -7   3   1    18424.29    19255.58    206.85 o 
  -5   3   1    14792.87    15262.97    167.95 o 
  -3   3   1       41.82       -2.18     16.80 o 
  -1   3   1     9754.60    10640.45    205.52 o 
   1   3   1    12244.52    13012.84    230.16 o 
   3   3   1       60.83       43.71     37.35 o 
   5   3   1     1500.96     1853.40     96.72 o 
   7   3   1     7631.40     8601.16    144.55 o 
   9   3   1    13281.10    13387.30    275.67 o 
  11   3   1       13.80       27.94     48.72 o 
  13   3   1     2346.17     2303.70    140.87 o 
  15   3   1     1303.51     1137.18    111.84 o 
  17   3   1     2595.83     2588.05    171.54 o 
  19   3   1        5.67      -34.85     64.99 o 
  21   3   1       56.61      107.41     86.18 o 
  23   3   1       14.21       42.99     94.04 o 
  25   3   1      832.24      731.57    350.10 o 
  27   3   1      127.37      245.02    122.44 o 
 -26   4   1     2147.39     1839.86    189.99 o 
 -24   4   1       27.33      -72.88     72.88 o 
 -22   4   1     4927.93     4702.50    238.22 o 
 -20   4   1      485.76      456.12    106.63 o 
 -18   4   1     4146.67     3793.82    194.95 o 
 -16   4   1       69.25        3.92     59.02 o 
 -14   4   1    24443.05    23192.49    376.50 o 
 -12   4   1     1499.82     1435.42     94.88 o 
 -10   4   1    16319.18    17690.91    245.97 o 
  -8   4   1     6693.41     6746.68    129.78 o 
  -6   4   1      225.92      315.78     63.97 o 
  -4   4   1        1.26       -8.38     21.77 o 
  -2   4   1     7829.59     9768.70    394.89 o 
   0   4   1      219.87      230.12     54.62 o 
   2   4   1    22204.11    22609.89    271.39 o 
   4   4   1     4633.91     4216.81     93.54 o 
   6   4   1    11974.10    11879.40    178.16 o 
   8   4   1     2063.42     2425.84     78.28 o 
  10   4   1    33920.12    34688.46    527.33 o 
  12   4   1     6914.58     6710.03    201.52 o 
  14   4   1    14575.83    15859.79    347.43 o 
  16   4   1        8.97       17.15     63.08 o 
  18   4   1     1681.53     2006.61    157.72 o 
  20   4   1      160.21      194.19     85.03 o 
  22   4   1     6207.14     6149.29    353.75 o 
  24   4   1      114.74       27.08     97.78 o 
  26   4   1     2205.23     2180.76    229.64 o 
 -27   5   1      176.09      216.15    109.27 o 
 -25   5   1      345.32      369.71    120.18 o 
 -23   5   1     1435.76     1295.26    229.36 o 
 -21   5   1       12.22      -21.92     79.11 o 
 -19   5   1      209.06      240.19     80.38 o 
 -17   5   1     2011.71     2037.10    152.37 o 
 -15   5   1      117.59       47.41     61.09 o 
 -13   5   1      153.44      294.33     68.84 o 
 -11   5   1      403.88      299.10     63.77 o 
  -9   5   1      931.42      922.67     49.49 o 
  -7   5   1     7836.46     6845.45    117.69 o 
  -5   5   1     3297.06     3220.14     76.13 o 
  -3   5   1      422.37      316.58     74.49 o 
  -1   5   1    11789.25    12641.63    729.78 o 
   1   5   1    37498.63    36203.56    506.14 o 
   3   5   1    22224.42    24043.22    336.71 o 
   5   5   1      189.13       92.00     25.15 o 
   7   5   1      774.76     1298.73    149.66 o 
   9   5   1      123.14      330.18     51.07 o 
  11   5   1       13.70       46.55     50.40 o 
  13   5   1     4601.58     3891.61    174.32 o 
  15   5   1      142.44       55.95     61.35 o 
  17   5   1     4542.17     4419.52    206.14 o 
  19   5   1      141.00      -19.09     71.77 o 
  21   5   1      110.14       98.15     84.33 o 
  23   5   1      445.70      397.91    108.71 o 
  25   5   1      313.01      318.06    121.37 o 
  27   5   1      646.97      734.82    159.33 o 
 -26   6   1       61.49      113.01    105.38 o 
 -24   6   1     1731.62     1456.52    167.79 o 
 -22   6   1        4.94      -69.58     69.58 o 
 -20   6   1     5024.62     5238.78    228.43 o 
 -18   6   1     1220.46     1371.95    132.46 o 
 -16   6   1      968.67     1115.56    134.77 o 
 -14   6   1     3378.07     3573.45    185.83 o 
 -12   6   1    11610.04    11510.45    278.29 o 
 -10   6   1     1226.89     1337.65     70.39 o 
  -8   6   1    14211.06    14018.96    272.07 o 
  -6   6   1     4410.78     4584.40     99.24 o 
  -4   6   1    13127.79    14937.02    923.94 o 
  -2   6   1      367.87      368.15     48.15 o 
   0   6   1      309.77      610.59     66.23 o 
   2   6   1     1690.23     1467.28     62.19 o 
   4   6   1    71662.77    68413.48    746.17 o 
   6   6   1     4040.47     4003.62    117.73 o 
   8   6   1    15592.61    15824.78    233.68 o 
  10   6   1      191.03      293.37     53.24 o 
  12   6   1     7370.41     7850.22    229.43 o 
  14   6   1        7.10      179.48     67.29 o 
  16   6   1     2105.41     2204.66    160.77 o 
  18   6   1     3604.32     3571.30    209.40 o 
  20   6   1     6520.58     6370.67    256.04 o 
  22   6   1      199.14      295.85    108.15 o 
  24   6   1     1816.96     2183.67    257.39 o 
  26   6   1       11.48      191.79    118.49 o 
 -25   7   1      921.37     1108.54    161.07 o 
 -23   7   1       55.64      115.67    105.73 o 
 -21   7   1     1416.80     1533.27    156.13 o 
 -19   7   1      727.74      820.93    121.52 o 
 -17   7   1      709.42      824.44    109.00 o 
 -15   7   1     1084.46     1043.80    118.14 o 
 -13   7   1       37.85       65.91     58.70 o 
 -11   7   1     3033.15     3751.78    111.21 o 
  -9   7   1    10936.19    12486.18    279.28 o 
  -7   7   1     7779.34     7793.48    171.27 o 
  -5   7   1    15968.29    15425.99    410.71 o 
  -3   7   1      378.78      393.85     51.58 o 
  -1   7   1     4473.52     4016.42    122.61 o 
   1   7   1     3961.95     4303.99    183.41 o 
   3   7   1      899.00     1011.93     59.19 o 
   5   7   1       17.50       94.97     70.77 o 
   7   7   1     1710.42     1937.56     79.86 o 
   9   7   1    15487.29    14167.68    297.54 o 
  11   7   1     1627.57     1441.47    118.51 o 
  13   7   1     4954.62     5278.73    200.33 o 
  15   7   1     2158.34     2730.91    175.22 o 
  17   7   1      389.62      190.98     80.60 o 
  19   7   1      157.91      149.98     88.28 o 
  21   7   1      888.02      791.87    130.06 o 
  23   7   1       44.87      -18.72     90.84 o 
  25   7   1      832.15      604.17    144.83 o 
 -24   8   1      113.50      242.06    110.22 o 
 -22   8   1     3437.37     3525.78    232.37 o 
 -20   8   1     1104.36     1149.90    141.34 o 
 -18   8   1     3842.62     3445.52    209.55 o 
 -16   8   1      126.72      -17.36     84.13 o 
 -14   8   1    22172.98    21941.48    445.97 o 
 -12   8   1      642.68      523.96     88.20 o 
 -10   8   1    10317.36    11107.68    209.68 o 
  -8   8   1     1569.19     1507.61    145.15 o 
  -6   8   1    12205.08    11219.11    263.82 o 
  -4   8   1     1847.73     2208.96    298.12 o 
  -2   8   1    37427.20    39694.82    809.59 o 
   0   8   1      804.44     1430.94     89.66 o 
   2   8   1    26647.43    27824.03    365.05 o 
   4   8   1    13351.19    13495.42    218.78 o 
   6   8   1    10411.04     9304.26    213.28 o 
   8   8   1      185.70      167.28     58.33 o 
  10   8   1    19292.63    17838.97    362.76 o 
  12   8   1       33.43      -26.66     59.25 o 
  14   8   1    13758.96    14808.66    351.54 o 
  16   8   1        2.28       -9.30     84.28 o 
  18   8   1     2265.11     2222.52    171.97 o 
  20   8   1      621.81      505.71    114.64 o 
  22   8   1     5626.19     5790.54    284.76 o 
  24   8   1        3.88      -88.88     93.75 o 
 -25   9   1      341.03      341.58    124.17 o 
 -23   9   1      229.12      277.36    113.79 o 
 -21   9   1      209.29      166.86     97.97 o 
 -19   9   1     1340.48      952.46    158.66 o 
 -17   9   1     1312.66     1586.48    152.21 o 
 -15   9   1      300.17      337.66     88.97 o 
 -13   9   1        7.96      -52.47     57.82 o 
 -11   9   1        1.52       42.96     78.10 o 
  -9   9   1       50.09       24.18     39.15 o 
  -7   9   1      647.44      438.36     78.19 o 
  -5   9   1      868.70      594.71     93.21 o 
  -3   9   1     8507.90     9269.97    298.89 o 
  -1   9   1     1809.77     2360.79    177.84 o 
   1   9   1     2288.03     2328.17    118.92 o 
   3   9   1     5465.80     6375.33    182.44 o 
   5   9   1      937.27      788.54     82.97 o 
   7   9   1     3166.41     4186.87    164.44 o 
   9   9   1      900.39      687.18     92.41 o 
  11   9   1        1.54        5.06     62.21 o 
  13   9   1       39.76      -43.78     63.29 o 
  15   9   1      298.52      175.79     81.49 o 
  17   9   1      515.71      697.70    118.64 o 
  19   9   1       60.73       53.75     87.55 o 
  21   9   1      788.49      582.94    127.85 o 
  23   9   1      427.51      246.44    112.24 o 
 -24  10   1     1692.54     1920.26    222.61 o 
 -22  10   1      145.19      121.79     98.90 o 
 -20  10   1     2142.15     2084.90    185.18 o 
 -18  10   1      137.07       99.63     85.68 o 
 -16  10   1     4880.41     3950.44    387.29 o 
 -14  10   1      627.46      523.24     97.80 o 
 -12  10   1     1098.41     1102.75    169.80 o 
 -10  10   1      767.96      788.63    104.57 o 
  -8  10   1    15635.48    15793.55    418.78 o 
  -6  10   1     4829.07     4602.75    188.51 o 
  -4  10   1    13240.78    13406.07    501.88 o 
  -2  10   1       71.03       -7.63     59.82 o 
   0  10   1    13385.68    14729.12    386.20 o 
   2  10   1      259.97      296.75     65.23 o 
   4  10   1    12081.48    12604.18    280.75 o 
   6  10   1     3097.55     2935.64    257.92 o 
   8  10   1     8370.74     8688.19    245.70 o 
  10  10   1      109.57      107.34     68.63 o 
  12  10   1      836.77      722.52    104.55 o 
  14  10   1      241.42      186.32     83.86 o 
  16  10   1     6137.47     5831.13    241.21 o 
  18  10   1      875.15      757.90    124.67 o 
  20  10   1     2063.37     1707.47    248.05 o 
  22  10   1       72.92       21.59     96.65 o 
  24  10   1     1577.08     1704.53    239.36 o 
 -23  11   1      400.35      296.20    120.39 o 
 -21  11   1      348.58      319.94    120.41 o 
 -19  11   1       60.70      -42.47     78.87 o 
 -17  11   1       60.52      -11.94     75.01 o 
 -15  11   1      106.19        9.51     79.93 o 
 -13  11   1     2095.04     2359.72    174.65 o 
 -11  11   1     3025.08     3216.89    195.09 o 
  -9  11   1      479.27      578.32     99.13 o 
  -7  11   1       96.47      -33.84     61.30 o 
  -5  11   1     3157.07     3273.86    221.22 o 
  -3  11   1     1934.91     2334.28    179.71 o 
  -1  11   1     2008.05     2401.40    295.17 o 
   1  11   1      234.11      209.98     81.10 o 
   3  11   1      319.61      260.61     67.52 o 
   5  11   1     4523.41     4641.64    221.00 o 
   7  11   1       83.80       88.04     69.87 o 
   9  11   1       49.46        1.37    105.46 o 
  11  11   1      196.33      401.91     89.48 o 
  13  11   1     4352.83     4315.64    256.15 o 
  15  11   1      488.09      332.42    102.50 o 
  17  11   1       98.25       69.39     91.74 o 
  19  11   1       38.11       20.50     92.09 o 
  21  11   1      675.83      500.13    192.01 o 
  23  11   1      104.82       70.50    135.94 o 
 -22  12   1     2891.07     3061.39    238.72 o 
 -20  12   1      883.98      907.77    146.57 o 
 -18  12   1     2098.47     2124.38    249.86 o 
 -16  12   1      728.72      669.36    118.93 o 
 -14  12   1     9316.95    10401.23    324.59 o 
 -12  12   1      536.00      780.59    112.61 o 
 -10  12   1     3903.79     4057.88    233.09 o 
  -8  12   1     1261.73     1006.66    151.22 o 
  -6  12   1     6438.53     6321.12    363.15 o 
  -4  12   1     2895.00     3474.96    368.72 o 
  -2  12   1     9378.65     9167.84    469.29 o 
   0  12   1      673.34      501.57     87.62 o 
   2  12   1     7017.27     7256.22    409.69 o 
   4  12   1     4198.68     4245.63    362.21 o 
   6  12   1     6849.97     7522.40    784.01 o 
   8  12   1     2281.70     2606.02    248.61 o 
  10  12   1     7231.32     7054.55    298.88 o 
  12  12   1     1169.94      991.51    157.36 o 
  14  12   1     5829.19     5939.17    292.81 o 
  16  12   1      343.03      551.95    129.59 o 
  18  12   1     1464.04     1577.60    197.44 o 
  20  12   1      334.12      259.07    124.76 o 
  22  12   1     3027.43     3123.38    281.63 o 
 -21  13   1      104.76       51.54    104.95 o 
 -19  13   1      209.18      122.00    100.83 o 
 -17  13   1        0.35      -38.77     89.74 o 
 -15  13   1      602.42      591.37    115.59 o 
 -13  13   1       10.02      -66.12     98.11 o 
 -11  13   1       16.08       48.93     75.18 o 
  -9  13   1      369.17      517.62    102.22 o 
  -7  13   1        1.35       28.83     67.77 o 
  -5  13   1       36.90        7.79    105.43 o 
  -3  13   1     1409.60     1671.26    169.02 o 
  -1  13   1        7.54      174.43     86.06 o 
   1  13   1      209.56      304.74     97.42 o 
   3  13   1      118.43      196.62     90.83 o 
   5  13   1     1154.81     1321.87    198.33 o 
   7  13   1       86.92      -69.75     69.75 o 
   9  13   1      534.95      790.36    136.25 o 
  11  13   1      115.19      116.12     93.59 o 
  13  13   1       47.69       77.21     97.02 o 
  15  13   1      367.27      581.66    141.44 o 
  17  13   1        1.36      -57.93     92.77 o 
  19  13   1        1.70      -37.65    100.73 o 
  21  13   1       40.33      112.55    125.63 o 
 -20  14   1     1137.42      990.52    161.13 o 
 -18  14   1      166.71      112.21    105.87 o 
 -16  14   1     6415.26     6273.09    281.51 o 
 -14  14   1      115.68      161.57     97.99 o 
 -12  14   1      704.87      639.04    116.11 o 
 -10  14   1      273.72      356.02     99.62 o 
  -8  14   1     9181.80    10048.23    313.28 o 
  -6  14   1      336.36      341.72     95.47 o 
  -4  14   1     2696.68     3376.24    394.60 o 
  -2  14   1       38.74      116.63     88.70 o 
   0  14   1     9197.23     9459.70    350.51 o 
   2  14   1       48.70      -69.83     69.83 o 
   4  14   1     4633.90     5334.28    334.27 o 
   6  14   1      169.19      324.28    107.91 o 
   8  14   1    10713.20    10506.98   1001.89 o 
  10  14   1      331.65      375.41    115.21 o 
  12  14   1     1064.41     1130.01    211.36 o 
  14  14   1        8.92      -87.50     87.50 o 
  16  14   1     5708.70     5646.07    546.57 o 
  18  14   1      190.11      278.98    202.98 o 
 -17  15   1       15.48      -39.86    103.80 o 
 -15  15   1       56.15      119.80    113.22 o 
 -13  15   1       44.89        7.57    100.42 o 
 -11  15   1       19.29       28.34     93.59 o 
  -9  15   1      168.28      156.66     85.36 o 
  -7  15   1       65.86       42.97     75.72 o 
  -5  15   1      301.83      411.00    141.21 o 
  -3  15   1        5.16      -53.64     81.13 o 
  -1  15   1      272.19      251.77     99.55 o 
   1  15   1       37.37       83.25    157.36 o 
   3  15   1        8.69        0.63     87.56 o 
   5  15   1       72.28      -51.21     86.59 o 
   7  15   1      119.79       66.44     97.20 o 
   9  15   1      237.85      281.81    181.57 o 
  11  15   1       10.30       -4.77    140.60 o 
  13  15   1      424.83      270.26    125.01 o 
  15  15   1        0.04       37.83    110.59 o 
  17  15   1       20.57       12.55    136.88 o 
 -16  16   1     1079.18     1242.53    195.38 o 
 -14  16   1     3625.07     3765.41    568.92 o 
 -12  16   1      174.99      263.02    122.09 o 
 -10  16   1     1440.86     1351.19    184.23 o 
  -8  16   1      794.84      751.85    146.06 o 
  -6  16   1     1448.09     1781.85    258.85 o 
  -4  16   1      162.14       21.37     91.45 o 
  -2  16   1     1709.16     2088.14    346.38 o 
   0  16   1     1803.09     1784.45    486.05 o 
   2  16   1     1749.96     1814.10    195.38 o 
   4  16   1      930.56      876.32    152.09 o 
   6  16   1     2681.44     2341.95    436.70 o 
   8  16   1     1240.86     1174.78    173.16 o 
  10  16   1     2300.81     1895.03    213.32 o 
  12  16   1       93.22      130.28    120.27 o 
  14  16   1     1634.61     2083.16    239.65 o 
  16  16   1      766.91      797.31    175.35 o 
 -13  17   1       25.01      112.79    122.23 o 
 -11  17   1      162.05      -55.60    101.37 o 
  -9  17   1      406.71      654.59    192.74 o 
  -7  17   1       98.46      114.34    115.08 o 
  -5  17   1      330.25      268.21    118.50 o 
  -3  17   1      172.10      255.95    249.54 o 
  -1  17   1      255.10      269.21    112.67 o 
   1  17   1       78.63      -88.82     88.82 o 
   3  17   1       98.24       60.85    102.69 o 
   5  17   1       95.10      204.80    113.90 o 
   7  17   1      312.32      144.81    121.12 o 
   9  17   1      191.59       65.74    120.11 o 
  11  17   1       14.41       -8.12    114.94 o 
  13  17   1      513.28      720.64    163.22 o 
 -12  18   1      795.52      790.51    170.07 o 
 -10  18   1       29.68        9.08    110.93 o 
  -8  18   1     5450.03     6018.08    505.60 o 
  -6  18   1      426.41      325.96    132.29 o 
  -4  18   1     1840.85     1929.45    219.80 o 
  -2  18   1       35.43      -28.23    105.85 o 
   0  18   1     3340.63     3861.00    295.25 o 
   2  18   1       18.02      183.89    117.11 o 
   4  18   1     2869.71     2970.16    264.02 o 
   6  18   1      141.03      -15.34    153.64 o 
   8  18   1     3786.43     4705.16    392.00 o 
  10  18   1      346.92      599.96    156.43 o 
  -7  19   1       12.18       41.19    119.12 o 
  -5  19   1        5.19      -79.92    111.72 o 
  -3  19   1      799.60     1028.32    175.70 o 
  -1  19   1      187.46      463.87    141.44 o 
   1  19   1      198.81      159.62    127.55 o 
   3  19   1      684.60      619.58    160.67 o 
   5  19   1      233.49       80.42    121.37 o 
   7  19   1      232.62      209.32    132.22 o 
 -26   0   2      525.24      468.05    163.27 o 
 -24   0   2     4143.11     4374.95    315.75 o 
 -22   0   2       82.45      -21.83     95.43 o 
 -20   0   2     1675.40     1607.98    192.58 o 
 -18   0   2     2752.45     2644.89    210.78 o 
 -16   0   2    17186.46    17436.79    321.50 o 
 -14   0   2     1769.31     1760.39     99.58 o 
 -12   0   2     4805.43     4876.23    144.76 o 
 -10   0   2     7943.73     6940.66    167.11 o 
  -8   0   2    57628.68    53679.47    707.79 o 
  -6   0   2      404.37      481.26     46.78 o 
  -4   0   2     8040.85     8093.58    239.60 o 
  -2   0   2      863.53     1125.56     81.01 o 
   0   0   2   170041.19   186210.61   2545.42 o 
   2   0   2      271.28      333.14     41.58 o 
   4   0   2    33139.27    33836.52    540.02 o 
   6   0   2    11047.25    11690.27    309.13 o 
   8   0   2    38543.07    36025.84    596.99 o 
  10   0   2     2920.00     3068.54    148.05 o 
  12   0   2    10797.79    11751.86    283.94 o 
  14   0   2        1.16       15.82     48.42 o 
  16   0   2    11116.49    12273.46    344.52 o 
  18   0   2     4083.36     4672.38    333.34 o 
  20   0   2      780.60      964.64    202.98 o 
  22   0   2      961.66     1111.76    236.51 o 
  24   0   2     6247.09     6443.37    454.39 o 
  26   0   2       68.32      165.74    165.74 o 
 -27   1   2       21.67      -30.94     94.08 o 
 -25   1   2       95.05       35.37     85.60 o 
 -23   1   2      918.24      805.53    115.34 o 
 -21   1   2       85.28      -12.87     72.84 o 
 -19   1   2        0.71      -37.37     54.02 o 
 -17   1   2        4.46       42.58     41.58 o 
 -15   1   2     1706.45     1954.43    100.35 o 
 -13   1   2        0.56       -5.94     25.87 o 
 -11   1   2     3024.24     3123.23     83.88 o 
  -9   1   2     1041.63     1081.01     53.09 o 
  -7   1   2      183.31      163.61     26.26 o 
  -5   1   2    57128.38    58106.71    524.68 o 
  -3   1   2     1953.99     2239.39     70.16 o 
  -1   1   2     3896.07     3826.63     97.24 o 
   1   1   2     2078.50     2104.72     63.59 o 
   3   1   2       12.14        1.93     23.92 o 
   5   1   2     4678.93     5593.79    199.98 o 
   7   1   2     6013.50     5702.79    121.49 o 
   9   1   2     5758.96     6011.57    134.93 o 
  11   1   2     2808.81     2964.52     97.69 o 
  13   1   2     7561.06     7883.14    162.71 o 
  15   1   2       63.52       89.94     38.94 o 
  17   1   2       35.84       23.81     48.39 o 
  19   1   2      346.09      265.88     99.43 o 
  21   1   2       94.60      193.62    100.05 o 
  23   1   2      135.34       88.55    105.22 o 
  25   1   2        1.44      119.18    107.98 o 
  27   1   2       11.16      112.79    159.22 o 
 -26   2   2      579.95      603.29    130.36 o 
 -24   2   2     1122.76      984.74    127.50 o 
 -22   2   2     5136.68     5029.10    211.67 o 
 -20   2   2       18.06      -58.46     58.46 o 
 -18   2   2     4810.99     4418.95    175.85 o 
 -16   2   2     1055.94     1105.48     78.64 o 
 -14   2   2     1455.20     1607.16     67.83 o 
 -12   2   2      519.21      431.36     40.98 o 
 -10   2   2    34958.55    34374.34    353.22 o 
  -8   2   2    10954.06    10406.23    144.89 o 
  -6   2   2     3152.24     3116.31     70.68 o 
  -4   2   2    16075.23    16544.71    211.50 o 
  -2   2   2      137.39      133.71     31.10 o 
   0   2   2      289.33      214.51     25.17 o 
   2   2   2     8986.78     9414.51    168.53 o 
   4   2   2     3084.95     3461.61     86.14 o 
   6   2   2     5455.51     5823.58    116.90 o 
   8   2   2      119.14      127.71     30.26 o 
  10   2   2     7550.98     7613.14    149.01 o 
  12   2   2     2604.60     2823.24    101.44 o 
  14   2   2     4907.87     5321.28    135.90 o 
  16   2   2     3065.60     2723.53    152.97 o 
  18   2   2     4683.55     4298.39    260.01 o 
  20   2   2      295.96      180.41    251.40 o 
  22   2   2     1317.88     1546.81    183.02 o 
  24   2   2      478.84      338.79    119.84 o 
  26   2   2     1161.14     1139.40    186.22 o 
 -27   3   2      250.50      336.80    119.54 o 
 -25   3   2       45.91       61.20     91.68 o 
 -23   3   2      141.75      168.37     85.93 o 
 -21   3   2      907.23      675.68    105.67 o 
 -19   3   2     3808.78     4076.12    182.35 o 
 -17   3   2      434.97      551.41     85.33 o 
 -15   3   2      149.99       90.64     40.72 o 
 -13   3   2     2190.85     1562.82     68.40 o 
 -11   3   2      822.50      731.97     55.82 o 
  -9   3   2      724.47      524.52     41.58 o 
  -7   3   2     1188.18      921.25     47.08 o 
  -5   3   2        0.69      -18.72     18.72 o 
  -3   3   2     3424.36     2782.24     86.59 o 
  -1   3   2    36346.20    37933.45    436.94 o 
   1   3   2     1038.16     1446.66    129.56 o 
   3   3   2    11089.40    10987.44    192.99 o 
   5   3   2      502.60      781.73     73.92 o 
   7   3   2     1627.83     1576.33     73.10 o 
   9   3   2     2219.86     2483.54    141.32 o 
  11   3   2     1565.01     1528.90    136.82 o 
  13   3   2      422.22      480.79     51.15 o 
  15   3   2      304.90      282.36     64.08 o 
  17   3   2     1156.75     1158.43    139.99 o 
  19   3   2      139.34       68.03     77.94 o 
  21   3   2     1325.20     1311.67    165.85 o 
  23   3   2        4.79       57.67     98.66 o 
  25   3   2       69.35       53.02    108.15 o 
  27   3   2      321.11      316.19    134.39 o 
 -26   4   2       18.38       15.49    186.69 o 
 -24   4   2     4220.47     4252.16    252.46 o 
 -22   4   2      212.90      206.12     86.55 o 
 -20   4   2     1772.72     1794.86    141.53 o 
 -18   4   2     1718.03     1483.72    122.15 o 
 -16   4   2    12529.15    11613.64    220.14 o 
 -14   4   2      174.98      238.43     49.09 o 
 -12   4   2    12552.05    11548.57    170.87 o 
 -10   4   2     6436.03     6046.13    115.36 o 
  -8   4   2    38857.84    37090.48    373.82 o 
  -6   4   2      103.44      125.86     28.76 o 
  -4   4   2     4571.72     4340.84     96.10 o 
  -2   4   2     3181.88     2877.68     76.65 o 
   0   4   2   137733.92   134161.73   1332.10 o 
   2   4   2      923.77      826.39     59.00 o 
   4   4   2    10155.80    10797.69    171.75 o 
   6   4   2      230.10      122.24     31.58 o 
   8   4   2    69281.87    69658.98    867.82 o 
  10   4   2       18.33      -17.43     33.10 o 
  12   4   2    11678.41    11402.07    287.74 o 
  14   4   2      795.52      806.81    109.40 o 
  16   4   2     8529.59     8423.60    229.95 o 
  18   4   2     1199.40     1262.77    111.97 o 
  20   4   2     3056.90     3353.92    246.20 o 
  22   4   2      342.02      359.76    235.57 o 
  24   4   2     5105.98     5509.94   1062.41 o 
  26   4   2      316.18      374.19    139.28 o 
 -25   5   2      415.14      341.99    115.59 o 
 -23   5   2       57.34       49.73     85.50 o 
 -21   5   2       11.61      -64.86     64.86 o 
 -19   5   2      151.82      246.65     83.46 o 
 -17   5   2      702.55      642.90     88.40 o 
 -15   5   2       20.70       82.46     44.65 o 
 -13   5   2     7850.70     6450.88    189.77 o 
 -11   5   2     3724.62     3656.08     97.04 o 
  -9   5   2     7158.86     6809.75    121.71 o 
  -7   5   2       25.85       -4.80     23.44 o 
  -5   5   2     7495.90     6601.10    116.71 o 
  -3   5   2      103.02       35.36     25.04 o 
  -1   5   2    15131.64    15549.30    216.33 o 
   1   5   2     2571.72     2553.21    112.91 o 
   3   5   2     2300.01     2289.45    101.57 o 
   5   5   2    18144.55    18198.44    294.54 o 
   7   5   2      112.39        0.60     34.72 o 
   9   5   2     7006.15     6424.83    164.51 o 
  11   5   2     1609.53     1462.03    109.26 o 
  13   5   2     2735.46     2769.40    263.51 o 
  15   5   2       94.67      161.32     86.06 o 
  17   5   2     3138.59     3107.89    169.87 o 
  19   5   2     1217.30     1312.52    119.48 o 
  21   5   2       13.83       91.54     90.14 o 
  23   5   2        8.33       85.55     98.10 o 
  25   5   2       16.50      -90.94     90.94 o 
 -26   6   2     1900.03     1453.01    176.06 o 
 -24   6   2       28.28      -59.66     88.61 o 
 -22   6   2     4837.19     4421.60    250.69 o 
 -20   6   2       90.04       24.38     71.01 o 
 -18   6   2    12583.65    12489.04    330.28 o 
 -16   6   2        8.27      -57.98     57.98 o 
 -14   6   2    11316.83    11048.26    234.81 o 
 -12   6   2     3810.61     3867.59    167.39 o 
 -10   6   2    34067.13    32129.34    376.64 o 
  -8   6   2      604.22      573.61     48.40 o 
  -6   6   2    17688.44    16569.18    224.38 o 
  -4   6   2        5.28       20.82     24.75 o 
  -2   6   2    26593.78    27103.29    338.62 o 
   0   6   2     1546.76     1829.92    112.16 o 
   2   6   2    49481.87    45708.09    597.38 o 
   4   6   2       16.23       18.61     36.43 o 
   6   6   2    35212.45    36617.69    510.55 o 
   8   6   2     1669.40     1513.46     81.74 o 
  10   6   2    28429.61    27919.13    383.88 o 
  12   6   2       12.52       -2.80     56.70 o 
  14   6   2    12770.88    12329.86    315.69 o 
  16   6   2      292.77      311.93     98.76 o 
  18   6   2     8357.31     7754.22    684.38 o 
  20   6   2      683.45      962.87    129.24 o 
  22   6   2     2931.52     2552.83    234.38 o 
  24   6   2       54.21       78.08    108.58 o 
  26   6   2     2733.26     2792.29    266.59 o 
 -25   7   2        5.56      -84.44     84.44 o 
 -23   7   2      553.65      456.57    119.57 o 
 -21   7   2     2798.78     2754.30    199.99 o 
 -19   7   2     1424.18     1352.83    141.04 o 
 -17   7   2      370.27      176.32     79.78 o 
 -15   7   2      890.30      723.66    116.06 o 
 -13   7   2     1667.87     2115.21    207.51 o 
 -11   7   2      349.14      514.64     52.42 o 
  -9   7   2       58.29       -1.91     31.60 o 
  -7   7   2        0.04      -30.79     30.79 o 
  -5   7   2      689.50      622.98     51.58 o 
  -3   7   2     6542.99     7157.72    144.49 o 
  -1   7   2     1030.22     1151.86    157.36 o 
   1   7   2      202.25       65.12     46.08 o 
   3   7   2      784.91      475.35     55.71 o 
   5   7   2     2892.59     2398.85    105.90 o 
   7   7   2      487.56      675.70     59.27 o 
   9   7   2      211.56      341.34     63.70 o 
  11   7   2     5347.60     4333.52    145.15 o 
  13   7   2      725.90      602.45    100.47 o 
  15   7   2      399.47      471.36     96.87 o 
  17   7   2       72.61       66.69     85.34 o 
  19   7   2      459.58      520.05    119.74 o 
  21   7   2      541.13      481.18    125.50 o 
  23   7   2        0.81      -73.16     94.78 o 
  25   7   2      207.42      257.17    180.64 o 
 -24   8   2     1385.44     1250.17    196.50 o 
 -22   8   2      133.17      142.19     99.36 o 
 -20   8   2     1869.16     1700.69    232.31 o 
 -18   8   2       15.12      -20.75     65.31 o 
 -16   8   2     3267.73     2974.33    189.67 o 
 -14   8   2     2247.23     2363.46    164.60 o 
 -12   8   2    12398.71    11791.23    311.68 o 
 -10   8   2       41.68       19.60     35.38 o 
  -8   8   2    12146.86    11922.14    197.46 o 
  -6   8   2     5233.78     4864.99    126.13 o 
  -4   8   2    12148.69    12696.24    211.81 o 
  -2   8   2     4781.57     4776.68    171.19 o 
   0   8   2    23385.48    23773.58    372.32 o 
   2   8   2     1669.71     2047.59    101.29 o 
   4   8   2     5554.12     6125.93    135.67 o 
   6   8   2     2099.65     1795.93     87.65 o 
   8   8   2    12833.79    12835.20    224.17 o 
  10   8   2      124.55       80.21     38.82 o 
  12   8   2     6807.05     6119.03    220.14 o 
  14   8   2      362.33      319.12     90.72 o 
  16   8   2     2309.62     2351.25    337.72 o 
  18   8   2       35.55      -41.43     75.62 o 
  20   8   2     4502.48     4758.38    310.23 o 
  22   8   2      828.94     1132.15    171.39 o 
  24   8   2     1601.65     1071.38    181.58 o 
 -23   9   2       13.17     -121.21    121.21 o 
 -21   9   2       91.95       82.23     85.84 o 
 -19   9   2       36.79       75.31     82.63 o 
 -17   9   2      564.89      562.37    104.97 o 
 -15   9   2      350.65      267.36     87.59 o 
 -13   9   2     2480.74     2026.86    154.69 o 
 -11   9   2      402.16      345.89     66.20 o 
  -9   9   2     4401.38     4099.56    121.59 o 
  -7   9   2      204.71       58.93     35.56 o 
  -5   9   2     6654.34     6035.01    203.21 o 
  -3   9   2      844.47      876.38    125.36 o 
  -1   9   2     3739.18     4143.49    157.14 o 
   1   9   2     1053.89     1332.45     91.39 o 
   3   9   2      196.12      297.90     52.34 o 
   5   9   2     3405.98     3479.81    114.07 o 
   7   9   2      173.31      106.96     41.51 o 
   9   9   2     5349.53     4951.84    138.22 o 
  11   9   2      981.16     1079.98    118.21 o 
  13   9   2     2843.36     2920.81    182.33 o 
  15   9   2       31.38      -68.02     68.02 o 
  17   9   2     1352.50     1490.55    154.49 o 
  19   9   2      499.95      458.83    132.33 o 
  21   9   2        7.98       12.47     94.78 o 
  23   9   2       52.39      -34.00    139.67 o 
 -22  10   2     2195.20     2109.14    253.55 o 
 -20  10   2      218.17       84.92    117.81 o 
 -18  10   2     6901.04     6718.59    352.37 o 
 -16  10   2       33.00       23.65     76.36 o 
 -14  10   2     3656.45     3386.51    203.94 o 
 -12  10   2      473.45      484.72    121.54 o 
 -10  10   2    15972.63    16464.52    376.84 o 
  -8  10   2      273.83      234.21     48.11 o 
  -6  10   2    12148.35    11795.49    222.94 o 
  -4  10   2      722.18      742.42     80.56 o 
  -2  10   2     8578.92     8402.28    212.34 o 
   0  10   2     7659.54     6330.41    178.47 o 
   2  10   2     7683.65     7775.08    238.39 o 
   4  10   2     4110.89     3766.75    225.04 o 
   6  10   2     7728.61     7939.51    303.57 o 
   8  10   2     1812.71     2181.56    162.64 o 
  10  10   2     7744.90     7467.30    236.43 o 
  12  10   2       16.62      -58.83     58.83 o 
  14  10   2     4646.46     4889.49    245.48 o 
  16  10   2       39.20      -49.11     74.69 o 
  18  10   2     5672.26     5859.18    302.56 o 
  20  10   2      269.83      336.57    127.65 o 
  22  10   2      897.15      871.15    166.47 o 
 -23  11   2      648.09      435.77    195.54 o 
 -21  11   2       33.37     -102.81    120.84 o 
 -19  11   2       52.09      -66.66     80.19 o 
 -17  11   2     1176.83     1423.94    157.40 o 
 -15  11   2     1020.58      791.78    119.80 o 
 -13  11   2      395.34      358.20     91.84 o 
 -11  11   2      263.56      287.70     88.91 o 
  -9  11   2      504.80      631.85     79.29 o 
  -7  11   2     1091.61      951.38     76.31 o 
  -5  11   2     1603.74     1893.00    106.04 o 
  -3  11   2      761.69      575.50     68.30 o 
  -1  11   2       41.65      104.79     54.75 o 
   1  11   2     5015.42     5090.03    238.46 o 
   3  11   2      359.81      302.86     61.83 o 
   5  11   2        9.53      -18.17     41.61 o 
   7  11   2     2766.71     2719.12    137.96 o 
   9  11   2      194.40      108.47     86.18 o 
  11  11   2      219.55      174.13    110.80 o 
  13  11   2      155.12      159.05     93.47 o 
  15  11   2     1688.86     1685.23    347.31 o 
  17  11   2       93.63       77.09     96.78 o 
  19  11   2      141.34      139.99    109.96 o 
  21  11   2      357.81      352.62    211.36 o 
 -22  12   2      152.58      322.17    186.22 o 
 -20  12   2     2271.73     2015.56    255.71 o 
 -18  12   2        3.01       19.67    174.12 o 
 -16  12   2     1254.79     1007.56    140.80 o 
 -14  12   2      494.64      280.89     95.66 o 
 -12  12   2     5611.24     4998.48    428.79 o 
 -10  12   2      742.71      721.60    113.14 o 
  -8  12   2      491.12      435.67     72.71 o 
  -6  12   2      198.94      237.75     60.76 o 
  -4  12   2    16084.49    15486.61    328.91 o 
  -2  12   2     1656.88     1581.01    208.93 o 
   0  12   2     4637.81     4817.15    175.94 o 
   2  12   2        1.10      -44.76     47.32 o 
   4  12   2     2907.79     2929.02    150.57 o 
   6  12   2       73.39       31.51     74.68 o 
   8  12   2     2896.15     3083.02    227.25 o 
  10  12   2      110.42       94.48    138.74 o 
  12  12   2     8744.80     8471.96    338.30 o 
  14  12   2        2.15      -49.60     84.56 o 
  16  12   2      350.59      490.67    181.57 o 
  18  12   2        0.04      -53.32     99.63 o 
  20  12   2     2480.50     2572.23    253.46 o 
 -19  13   2      133.04      322.54    161.22 o 
 -17  13   2       89.57      165.37    139.45 o 
 -15  13   2        1.45      -77.10     77.10 o 
 -13  13   2       31.64       17.54     81.43 o 
 -11  13   2       58.25      -33.30     73.30 o 
  -9  13   2      904.88     1106.58    129.26 o 
  -7  13   2      859.77      926.92     92.85 o 
  -5  13   2     2355.25     1977.58    184.59 o 
  -3  13   2      373.14      475.13    149.91 o 
  -1  13   2     2131.05     1860.73    172.71 o 
   1  13   2       52.29       -8.23     70.68 o 
   3  13   2      485.90      561.04    134.08 o 
   5  13   2       44.54       47.39    110.80 o 
   7  13   2       93.45       36.11     82.83 o 
   9  13   2     1946.02     1658.47    184.98 o 
  11  13   2        8.16      -49.12     85.47 o 
  13  13   2      779.81      798.34    151.36 o 
  15  13   2      304.35      256.04    117.60 o 
  17  13   2      185.45      260.16    117.80 o 
  19  13   2        3.30      452.53    182.50 o 
 -18  14   2     2364.23     2242.30    268.96 o 
 -16  14   2      569.66      256.04    212.30 o 
 -14  14   2      595.50      700.67    132.89 o 
 -12  14   2      113.56      -42.66    114.52 o 
 -10  14   2     5056.17     4915.04    250.67 o 
  -8  14   2      650.35      658.18    110.32 o 
  -6  14   2     2141.02     2063.73    161.54 o 
  -4  14   2      643.70      654.07    121.43 o 
  -2  14   2      714.72      736.14    131.55 o 
   0  14   2     4451.88     3917.68    257.73 o 
   2  14   2     3761.57     3267.72    239.13 o 
   4  14   2     5004.63     4813.68    272.04 o 
   6  14   2     6635.07     6885.07    306.51 o 
   8  14   2      983.93     1012.18    153.80 o 
  10  14   2     2696.65     2373.37    221.53 o 
  12  14   2       33.96      -87.50     87.50 o 
  14  14   2      961.66     1064.66    174.03 o 
  16  14   2       26.88      255.40    329.62 o 
  18  14   2     2790.23     2594.94    259.77 o 
 -17  15   2       29.79      -86.21    133.20 o 
 -15  15   2       59.47      132.78    140.52 o 
 -13  15   2        2.91       80.70    126.59 o 
 -11  15   2      363.95      290.86    104.11 o 
  -9  15   2       35.66       55.17     83.87 o 
  -7  15   2      202.06      104.13    120.23 o 
  -5  15   2     1130.24     1537.35    198.17 o 
  -3  15   2      179.07      130.87     94.81 o 
  -1  15   2      573.88      293.89    112.58 o 
   1  15   2      100.07      168.37     98.66 o 
   3  15   2       10.24      104.18    123.84 o 
   5  15   2      103.67      144.60    102.44 o 
   7  15   2      485.77      415.97    133.15 o 
   9  15   2      391.78      440.56    132.51 o 
  11  15   2       15.44       22.75     97.02 o 
  13  15   2      142.99       73.60    104.68 o 
  15  15   2      124.50       -7.45    113.25 o 
  17  15   2       17.86       66.25    120.05 o 
 -16  16   2     1406.00     1635.05    311.00 o 
 -14  16   2       31.46      243.06    149.16 o 
 -12  16   2     5676.40     5205.49    367.34 o 
 -10  16   2     1234.95     1314.45    205.99 o 
  -8  16   2      632.29      816.25    125.08 o 
  -6  16   2       68.27      151.42    142.35 o 
  -4  16   2     8652.66     8333.68    344.29 o 
  -2  16   2      149.21      181.14    105.32 o 
   0  16   2     3171.93     3047.08    382.69 o 
   2  16   2      467.22      226.17    108.28 o 
   4  16   2     4925.13     5212.46    327.83 o 
   6  16   2      424.78      242.02    119.03 o 
   8  16   2     2799.06     2270.90    227.62 o 
  10  16   2       15.06       55.40    101.56 o 
  12  16   2     5088.63     4978.40    341.39 o 
  14  16   2      104.94      194.60    127.00 o 
 -13  17   2      102.71       59.59    163.88 o 
 -11  17   2        8.62      -80.08    147.12 o 
  -9  17   2        8.91     -117.32    128.49 o 
  -7  17   2        0.03      -78.54     91.45 o 
  -5  17   2        0.57      -86.88     86.88 o 
  -3  17   2      157.15       34.53    188.09 o 
  -1  17   2      481.39      608.31    155.50 o 
   1  17   2      402.49      438.95    185.29 o 
   3  17   2      320.09      449.44    175.98 o 
   5  17   2        8.30       38.21    106.27 o 
   7  17   2      385.26      246.96    128.34 o 
   9  17   2       57.73      300.06    138.69 o 
  11  17   2      148.04      141.12    181.57 o 
  13  17   2       20.76       96.42    117.11 o 
 -10  18   2     2727.48     2925.59    391.07 o 
  -8  18   2        1.08       72.63    167.60 o 
  -6  18   2     1697.09     1445.10    294.23 o 
  -4  18   2      624.81      998.18    167.58 o 
  -2  18   2      936.72     1131.24    180.25 o 
   0  18   2      704.26      647.12    149.45 o 
   2  18   2     1660.39     1499.73    204.51 o 
   4  18   2      875.47      930.28    444.15 o 
   6  18   2     1704.37     1717.25    215.83 o 
   8  18   2      308.70      303.82    140.44 o 
  10  18   2     1035.60      878.64    184.34 o 
  -5  19   2      365.95      510.26    206.71 o 
  -3  19   2        0.08       18.74    109.87 o 
  -1  19   2      396.21      430.68    153.64 o 
   1  19   2       67.93       51.56    131.29 o 
   3  19   2        0.54      101.59    146.19 o 
   5  19   2      173.49       -4.66    117.20 o 
 -26   0   3     1524.06     1655.54    422.73 o 
 -24   0   3      525.09      437.58    156.50 o 
 -22   0   3     3163.85     3154.22    266.81 o 
 -20   0   3     2175.85     2336.98    235.57 o 
 -18   0   3     1398.92      924.08    138.93 o 
 -16   0   3      277.85      213.28     61.14 o 
 -14   0   3     6725.56     6056.37    268.27 o 
 -12   0   3    12751.24    12370.90    263.37 o 
 -10   0   3     9470.69     7495.79    283.61 o 
  -8   0   3      894.82     1338.71    120.65 o 
  -6   0   3     5622.97     4996.14    131.91 o 
  -4   0   3       60.36      -27.93     27.93 o 
  -2   0   3     2134.93     2490.44     85.58 o 
   0   0   3        0.01       -3.59     25.63 o 
   2   0   3     1459.55     1566.05     91.89 o 
   4   0   3    12426.64    12054.29    266.46 o 
   6   0   3      677.84      549.27     71.54 o 
   8   0   3        0.30      -36.17     77.28 o 
  10   0   3     9901.42     8660.61    268.16 o 
  12   0   3     1681.05     2052.67    147.04 o 
  14   0   3     6100.56     6279.86    233.55 o 
  16   0   3      112.03      168.02    108.94 o 
  18   0   3     2008.95     2230.97    271.89 o 
  20   0   3     2719.66     2931.18    337.07 o 
  22   0   3     3527.94     4177.02    417.14 o 
  24   0   3       42.10      135.94    158.29 o 
  26   0   3      815.74      946.02    245.82 o 
 -27   1   3      326.31      256.99    176.91 o 
 -25   1   3       39.88       61.40     92.29 o 
 -23   1   3      205.54      202.90     90.24 o 
 -21   1   3        0.28        7.66     67.54 o 
 -19   1   3      751.04      910.95    103.03 o 
 -17   1   3      474.21      462.13     60.81 o 
 -15   1   3      239.34      231.39     44.15 o 
 -13   1   3      999.61     1093.65     66.19 o 
 -11   1   3        0.43       -2.28     29.63 o 
  -9   1   3     1147.01      830.04     59.41 o 
  -7   1   3     3075.12     2619.82     90.83 o 
  -5   1   3      476.74      345.20     52.07 o 
  -3   1   3     8077.26     8778.18    171.66 o 
  -1   1   3      898.00     1087.38     88.62 o 
   1   1   3      132.07      185.44     29.30 o 
   3   1   3     4754.66     4473.21    103.60 o 
   5   1   3      152.89       43.52     28.76 o 
   7   1   3        7.34       44.34     29.32 o 
   9   1   3        4.99       31.81     32.01 o 
  11   1   3     1809.91     1543.58     88.70 o 
  13   1   3      640.55      767.71     71.63 o 
  15   1   3      473.73      441.29     61.28 o 
  17   1   3      357.92      371.14     74.28 o 
  19   1   3        1.86      120.26     93.59 o 
  21   1   3      165.79       47.74    143.39 o 
  23   1   3       85.35      119.54    203.92 o 
  25   1   3       11.63       -2.39    104.53 o 
 -26   2   3       51.67      211.00    135.73 o 
 -24   2   3     2025.04     1829.77    195.22 o 
 -22   2   3      558.18      631.35    106.09 o 
 -20   2   3    10716.86    10521.66    273.58 o 
 -18   2   3      367.26      272.91     57.89 o 
 -16   2   3      285.03      209.98     51.30 o 
 -14   2   3     4302.30     4444.89    116.63 o 
 -12   2   3    27417.66    25385.77    299.86 o 
 -10   2   3     1703.89     1872.16     75.05 o 
  -8   2   3    15630.08    14178.39    187.38 o 
  -6   2   3     2430.47     2430.27    103.83 o 
  -4   2   3    65980.74    67265.20    755.71 o 
  -2   2   3      726.34      424.55     47.76 o 
   0   2   3     9690.75    10019.38    295.08 o 
   2   2   3     1623.95     1872.05    110.88 o 
   4   2   3    62248.58    63373.04    685.98 o 
   6   2   3      384.26      391.35     53.60 o 
   8   2   3      833.93      587.06     55.33 o 
  10   2   3      294.10      377.14     62.35 o 
  12   2   3    39920.40    39191.20    498.04 o 
  14   2   3       63.51       46.95     43.53 o 
  16   2   3     3993.76     4060.43    168.15 o 
  18   2   3      307.90      177.52     86.88 o 
  20   2   3     7049.04     6691.41    306.16 o 
  22   2   3      569.41      602.46    271.89 o 
  24   2   3     1282.10     1057.39    177.40 o 
  26   2   3      398.49      596.43    157.32 o 
 -25   3   3      617.52      764.60    212.26 o 
 -23   3   3       63.69      -41.02    102.42 o 
 -21   3   3      410.55      537.88     94.74 o 
 -19   3   3     1012.76      930.78    114.77 o 
 -17   3   3      670.03      635.55     67.82 o 
 -15   3   3       24.39      -17.49     39.97 o 
 -13   3   3       17.03       -7.06     35.07 o 
 -11   3   3     1798.47     2037.65     83.19 o 
  -9   3   3     9941.45    10537.07    161.01 o 
  -7   3   3     3064.33     3554.10     86.49 o 
  -5   3   3      231.65      282.95     48.62 o 
  -3   3   3     2122.62     1864.00     82.02 o 
  -1   3   3    21215.03    21316.98    336.16 o 
   1   3   3      182.12       43.67     23.51 o 
   3   3   3      647.22     1020.83     59.51 o 
   5   3   3        0.10      -24.73     24.73 o 
   7   3   3     1822.41     1954.87     90.88 o 
   9   3   3     2344.87     1780.73     91.79 o 
  11   3   3      496.13      568.16     92.25 o 
  13   3   3     3222.49     3589.06    130.12 o 
  15   3   3     1869.82     1794.74    126.41 o 
  17   3   3     2235.06     2149.08    145.58 o 
  19   3   3       27.41       44.39     80.59 o 
  21   3   3      805.54      900.28    191.81 o 
  23   3   3      236.98      252.95    227.19 o 
  25   3   3       14.83      145.50    117.80 o 
 -26   4   3     2048.54     1978.04    492.56 o 
 -24   4   3      415.14      486.29    146.85 o 
 -22   4   3     3809.76     4090.84    281.24 o 
 -20   4   3      467.10      437.63     90.50 o 
 -18   4   3     5102.57     5116.21    157.19 o 
 -16   4   3      137.50      105.16     48.44 o 
 -14   4   3    13989.13    14323.97    239.75 o 
 -12   4   3        0.91       16.26     37.68 o 
 -10   4   3     7191.05     7285.57    139.85 o 
  -8   4   3     3678.53     3590.90     93.54 o 
  -6   4   3    16641.31    16721.14    227.94 o 
  -4   4   3      324.95      529.23     49.95 o 
  -2   4   3    31549.09    31960.19    405.09 o 
   0   4   3      356.81      538.26     40.99 o 
   2   4   3    26425.49    25277.48    322.70 o 
   4   4   3      290.21      273.12     39.77 o 
   6   4   3    14677.73    15277.42    239.62 o 
   8   4   3      109.68      154.59     39.51 o 
  10   4   3    21501.69    18938.81    292.56 o 
  12   4   3      683.88      506.06     60.85 o 
  14   4   3     7147.65     6526.04    205.78 o 
  16   4   3     1657.76     1746.54    131.48 o 
  18   4   3     2106.99     2160.50    149.64 o 
  20   4   3        4.53      -59.59    115.46 o 
  22   4   3     4672.33     4820.27    705.79 o 
  24   4   3       63.33       58.74    107.02 o 
 -25   5   3      948.63      905.48    196.16 o 
 -23   5   3      658.92      712.75    148.91 o 
 -21   5   3      483.33      430.82    126.52 o 
 -19   5   3      447.96      528.70     77.30 o 
 -17   5   3     1866.64     1679.93    111.53 o 
 -15   5   3     1655.51     1935.79    103.75 o 
 -13   5   3       32.09       30.99     48.16 o 
 -11   5   3       15.33      -16.02     33.43 o 
  -9   5   3     4736.55     4425.25    141.25 o 
  -7   5   3     1319.12     1175.34     59.49 o 
  -5   5   3     6146.31     5646.68    109.93 o 
  -3   5   3      197.74      264.16     30.59 o 
  -1   5   3     4511.45     4540.86    105.99 o 
   1   5   3     6804.51     6478.73    133.07 o 
   3   5   3      272.54      206.81     38.80 o 
   5   5   3      998.17      776.81     73.58 o 
   7   5   3    10616.42    10990.91    202.27 o 
   9   5   3      566.81      454.27     57.21 o 
  11   5   3      415.94      526.29     65.59 o 
  13   5   3     2068.05     2382.09    144.93 o 
  15   5   3      208.74      177.88     64.12 o 
  17   5   3      335.40      378.95     81.34 o 
  19   5   3       86.58      106.85     64.62 o 
  21   5   3      122.92      -62.28     88.70 o 
  23   5   3      780.59      438.74    138.74 o 
  25   5   3      438.96      432.62    292.37 o 
 -24   6   3     2699.61     2722.61    276.87 o 
 -22   6   3        1.49      229.79    131.77 o 
 -20   6   3     3411.39     3406.09    233.04 o 
 -18   6   3       37.64       33.39     50.14 o 
 -16   6   3     1209.26     1328.95     93.44 o 
 -14   6   3     1958.86     2051.78    106.26 o 
 -12   6   3    16309.65    15831.48    225.85 o 
 -10   6   3     3989.91     3567.14    112.85 o 
  -8   6   3    13812.31    12010.87    178.52 o 
  -6   6   3       54.78      -12.42     27.81 o 
  -4   6   3    14870.12    14505.35    196.62 o 
  -2   6   3        2.75      -26.96     26.96 o 
   0   6   3    16481.17    14461.07    231.43 o 
   2   6   3     4181.32     3243.41    104.27 o 
   4   6   3    47751.41    47129.58    600.75 o 
   6   6   3      564.51      691.96    107.25 o 
   8   6   3     1438.95     1729.47     94.33 o 
  10   6   3      240.20      281.58     76.87 o 
  12   6   3     9188.56     8351.71    291.64 o 
  14   6   3        7.26       -9.18     53.20 o 
  16   6   3     4840.21     4779.00    191.61 o 
  18   6   3      308.90      384.70     83.70 o 
  20   6   3     4237.80     4187.12    208.82 o 
  22   6   3      786.59      781.91    155.54 o 
  24   6   3      903.90     1066.68    179.70 o 
 -25   7   3      689.87      427.12    167.15 o 
 -23   7   3      108.88      -27.10    125.70 o 
 -21   7   3     1469.03     1193.50    191.47 o 
 -19   7   3      394.08      243.11    120.36 o 
 -17   7   3      691.41      842.64    149.90 o 
 -15   7   3        1.70       30.08     47.95 o 
 -13   7   3       24.17      119.74     49.58 o 
 -11   7   3     1169.17     1306.60     74.68 o 
  -9   7   3     1128.22     1080.85     71.70 o 
  -7   7   3    11977.02    10740.94    196.79 o 
  -5   7   3    13106.03    13150.21    217.83 o 
  -3   7   3      416.00      687.55     57.01 o 
  -1   7   3    11529.76    11034.39    193.40 o 
   1   7   3      386.87      286.64     45.75 o 
   3   7   3     2763.36     2578.40    103.16 o 
   5   7   3       28.04       21.73     36.45 o 
   7   7   3      214.82       92.44     48.11 o 
   9   7   3     1014.43     1367.63    145.15 o 
  11   7   3      121.79       88.79     46.32 o 
  13   7   3     8021.78     7701.54    232.05 o 
  15   7   3     2303.12     2536.09    187.36 o 
  17   7   3     1732.66     1917.43    148.05 o 
  19   7   3       76.13      103.01     70.59 o 
  21   7   3      594.82      700.20    208.57 o 
  23   7   3        3.56      -45.40    215.09 o 
 -24   8   3      126.18      120.84    147.53 o 
 -22   8   3     3710.15     3583.53    311.64 o 
 -20   8   3       12.39      183.87    121.64 o 
 -18   8   3     5757.95     6304.60    463.70 o 
 -16   8   3     1141.83     1088.01    185.34 o 
 -14   8   3    15989.84    16700.77    312.32 o 
 -12   8   3      832.90      986.15     86.03 o 
 -10   8   3     5302.96     4880.79    160.32 o 
  -8   8   3      709.71      769.80     81.82 o 
  -6   8   3    18580.53    17460.78    271.70 o 
  -4   8   3      289.18      280.98     48.01 o 
  -2   8   3    21719.91    20692.62    526.83 o 
   0   8   3      157.61      190.36     43.46 o 
   2   8   3     6627.78     5303.64    140.09 o 
   4   8   3     7728.41     7765.43    172.89 o 
   6   8   3     6667.63     6952.63    167.58 o 
   8   8   3      812.91      951.03     78.27 o 
  10   8   3    16434.06    16366.87    280.29 o 
  12   8   3      692.50      592.93    128.78 o 
  14   8   3     6400.89     6952.87    230.89 o 
  16   8   3      458.61      536.83     93.92 o 
  18   8   3     2231.70     2541.12    175.08 o 
  20   8   3      169.69      144.35     78.00 o 
  22   8   3     4268.49     4138.00    306.86 o 
 -23   9   3       28.73      367.76    299.82 o 
 -21   9   3      127.03      207.08    216.02 o 
 -19   9   3      641.08      723.98    169.19 o 
 -17   9   3      253.95      305.46    133.62 o 
 -15   9   3      808.16      681.72    105.91 o 
 -13   9   3     1176.74     1289.84    124.46 o 
 -11   9   3       52.41        3.58     45.77 o 
  -9   9   3       74.90       31.55     40.41 o 
  -7   9   3        8.17      -38.44     38.44 o 
  -5   9   3     1003.89      730.79     67.06 o 
  -3   9   3     2300.56     2044.83    100.69 o 
  -1   9   3      232.40       92.03     42.93 o 
   1   9   3     2641.96     2575.38    110.95 o 
   3   9   3     1069.54      962.39     75.27 o 
   5   9   3      917.66      972.77     77.67 o 
   7   9   3     1138.73      924.64     87.90 o 
   9   9   3        3.16      -36.62     36.62 o 
  11   9   3     1588.28     1858.92    139.42 o 
  13   9   3       92.25      115.08     65.87 o 
  15   9   3      822.65      730.47    103.70 o 
  17   9   3       68.77       72.52     66.59 o 
  19   9   3       90.12       43.80     71.25 o 
  21   9   3      125.62      229.29     89.18 o 
  23   9   3       49.61      171.79    127.71 o 
 -22  10   3       10.32     -175.98    175.98 o 
 -20  10   3      876.51      833.31    256.99 o 
 -18  10   3      526.30      460.87    148.18 o 
 -16  10   3     1798.04     1173.27    186.76 o 
 -14  10   3      107.61       57.03    106.39 o 
 -12  10   3     1942.42     2102.99    153.66 o 
 -10  10   3     1948.58     1829.30     99.03 o 
  -8  10   3    11838.56    11472.55    213.19 o 
  -6  10   3      263.61      333.29     64.52 o 
  -4  10   3     3039.50     2957.16    122.86 o 
  -2  10   3        6.55       55.26     41.21 o 
   0  10   3     4972.00     4657.69    139.32 o 
   2  10   3     1386.84     1799.93    100.29 o 
   4  10   3     3010.13     2912.28    126.31 o 
   6  10   3     1126.90     1138.69     86.83 o 
   8  10   3     2534.48     2577.98    136.53 o 
  10  10   3       68.15      -63.55     67.73 o 
  12  10   3     2270.08     2154.91    201.12 o 
  14  10   3       95.90       36.79     66.02 o 
  16  10   3     5052.24     5353.16    230.44 o 
  18  10   3      898.29     1040.54    129.02 o 
  20  10   3      836.38      908.90    127.86 o 
  22  10   3        2.88      120.01    166.67 o 
 -21  11   3      628.88      613.44    201.12 o 
 -19  11   3      405.56      455.80    256.06 o 
 -17  11   3       64.41       10.08    116.26 o 
 -15  11   3        8.30      -39.88    106.02 o 
 -13  11   3      711.22      911.30    118.92 o 
 -11  11   3      900.46     1020.68    119.80 o 
  -9  11   3      835.28      882.20     89.15 o 
  -7  11   3     2021.60     2283.39    111.13 o 
  -5  11   3     1911.93     1994.69    108.96 o 
  -3  11   3      134.46       92.53     48.01 o 
  -1  11   3     1107.82     1030.81     82.26 o 
   1  11   3       39.25       67.49     44.13 o 
   3  11   3     4002.47     4354.74    141.87 o 
   5  11   3       14.82       43.78     45.80 o 
   7  11   3      180.57      266.81     62.61 o 
   9  11   3     1130.14      941.41    174.12 o 
  11  11   3       39.27       -3.95     75.02 o 
  13  11   3      617.39      760.24    140.73 o 
  15  11   3       42.71       25.37     71.27 o 
  17  11   3     1281.85     1283.02    139.63 o 
  19  11   3      230.85      277.71     97.06 o 
  21  11   3      394.81      506.00    109.42 o 
 -20  12   3      468.63      469.91    169.46 o 
 -18  12   3     1018.35      987.06    200.73 o 
 -16  12   3     1976.87     2158.15    242.70 o 
 -14  12   3     5829.23     6075.78    345.19 o 
 -12  12   3      494.86      461.39    139.77 o 
 -10  12   3     1442.96     1361.22    131.79 o 
  -8  12   3       34.18      103.48     49.65 o 
  -6  12   3     6353.40     6337.88    174.81 o 
  -4  12   3     1235.24     1355.14    108.96 o 
  -2  12   3     6058.81     6151.03    169.39 o 
   0  12   3     1256.74     1470.46    101.01 o 
   2  12   3     2534.41     2502.96    179.28 o 
   4  12   3     1388.38     1427.71    110.81 o 
   6  12   3     4835.42     4556.87    174.39 o 
   8  12   3     3299.69     3278.25    155.34 o 
  10  12   3     5631.10     5814.27    607.09 o 
  12  12   3     1439.16     1638.88    186.76 o 
  14  12   3     2324.71     2418.30    222.36 o 
  16  12   3      215.25      423.98     98.31 o 
  18  12   3     1089.22     1023.04    148.64 o 
  20  12   3       23.61       94.60     83.84 o 
 -19  13   3      177.85       52.90    144.32 o 
 -17  13   3       10.60      -54.14    237.44 o 
 -15  13   3        5.04      -88.38    104.06 o 
 -13  13   3      152.70      192.35    125.30 o 
 -11  13   3        2.97      -60.20    140.60 o 
  -9  13   3      383.39      425.79     90.46 o 
  -7  13   3      310.34      522.61     96.30 o 
  -5  13   3       52.76       70.33     60.91 o 
  -3  13   3      887.67      777.66     89.91 o 
  -1  13   3       78.57      151.43     51.98 o 
   1  13   3       26.35       -2.35     41.73 o 
   3  13   3      173.52      206.53     63.94 o 
   5  13   3      223.26      246.73     66.54 o 
   7  13   3      154.00      138.21     60.16 o 
   9  13   3        2.81        7.96     86.79 o 
  11  13   3      837.16      770.17    144.85 o 
  13  13   3       83.13       -7.79    106.15 o 
  15  13   3      381.65      420.89    145.26 o 
  17  13   3       42.52       33.18     80.17 o 
  19  13   3        3.88       87.03    105.23 o 
 -18  14   3       27.65     -139.67    139.67 o 
 -16  14   3     2961.26     3063.94    381.76 o 
 -14  14   3      324.61      353.37    149.79 o 
 -12  14   3      646.26      567.37    156.25 o 
 -10  14   3      184.87       83.06    112.19 o 
  -8  14   3     8659.96     8207.46    407.83 o 
  -6  14   3       18.58       -6.75     54.42 o 
  -4  14   3     3043.11     2896.04    174.20 o 
  -2  14   3        1.88      -22.50     46.37 o 
   0  14   3     9611.12     9790.17    233.78 o 
   2  14   3        3.99      -44.29     44.29 o 
   4  14   3     3263.01     3492.85    174.28 o 
   6  14   3       81.35       73.41     60.60 o 
   8  14   3     6591.11     6602.26    432.04 o 
  10  14   3      143.03       88.81    214.16 o 
  12  14   3     1291.64     1334.36    180.27 o 
  14  14   3        0.66       43.45    106.30 o 
  16  14   3     3929.71     3577.46    277.87 o 
 -15  15   3       58.26       79.05    143.31 o 
 -13  15   3       22.21      -52.12    193.67 o 
 -11  15   3      156.58      390.98    151.55 o 
  -9  15   3        3.87      202.67    215.09 o 
  -7  15   3       13.55      369.47    485.12 o 
  -5  15   3      499.73      508.51    120.91 o 
  -3  15   3       16.11       57.52     83.55 o 
  -1  15   3       66.53      131.89     70.30 o 
   1  15   3      128.40       54.80     70.76 o 
   3  15   3       94.99      233.87     99.33 o 
   5  15   3        7.58       43.17    151.77 o 
   7  15   3       77.16       52.93    149.91 o 
   9  15   3      140.73      219.22    111.84 o 
  11  15   3       12.77      182.11    111.91 o 
  13  15   3      620.51      753.20    155.64 o 
  15  15   3        0.01     -105.85    105.85 o 
 -14  16   3     3205.60     3034.23    302.36 o 
 -12  16   3      443.40      576.27    173.74 o 
 -10  16   3      642.57      844.04    175.66 o 
  -8  16   3      211.53      408.93    352.90 o 
  -6  16   3     2264.98     2312.54    232.35 o 
  -4  16   3       87.65       -4.90    148.98 o 
  -2  16   3     3001.76     2884.23    235.38 o 
   0  16   3      548.70      595.01    132.75 o 
   2  16   3     1665.92     1728.33    195.36 o 
   4  16   3      871.94      698.49    194.60 o 
   6  16   3     2677.73     2359.20    230.92 o 
   8  16   3     1563.26     1832.27    206.26 o 
  10  16   3     2030.96     1909.31    244.89 o 
  12  16   3      330.56      170.67    285.85 o 
 -11  17   3      257.48      206.04    146.76 o 
  -9  17   3       32.91      306.22    188.09 o 
  -7  17   3      169.17      475.51    494.43 o 
  -5  17   3      559.15     1568.23    616.40 o 
  -3  17   3      106.61      151.68    145.26 o 
  -1  17   3      208.61      228.03    148.05 o 
   1  17   3        0.15      -80.34     94.14 o 
   3  17   3      322.47      450.66    199.26 o 
   5  17   3       54.35       39.11    141.53 o 
   7  17   3      126.36      156.39    329.62 o 
   9  17   3       79.54      -18.56    112.54 o 
  11  17   3      135.24     -104.73    104.73 o 
  -8  18   3     3967.69     4307.38    467.42 o 
  -6  18   3        7.67      -24.21    169.46 o 
  -4  18   3      979.90     1050.31    266.30 o 
  -2  18   3      184.81      116.74    104.73 o 
   0  18   3     3287.21     2994.90    256.06 o 
   2  18   3        3.39       19.19    105.70 o 
   4  18   3     1748.20     1993.66    643.41 o 
   6  18   3       14.74      -24.21    163.88 o 
 -24   0   4     4656.30     5251.54    605.23 o 
 -22   0   4        2.66      -83.80    240.23 o 
 -20   0   4     5167.26     5722.68    571.71 o 
 -18   0   4      131.84      221.61    206.71 o 
 -16   0   4    15160.64    15637.62    460.80 o 
 -14   0   4      398.16      317.03     73.30 o 
 -12   0   4     4152.02     3819.71    168.05 o 
 -10   0   4     4728.45     4302.86    154.12 o 
  -8   0   4    52491.84    52412.43    731.85 o 
  -6   0   4     2317.24     1638.36     84.88 o 
  -4   0   4    18466.65    18253.74    599.64 o 
  -2   0   4      825.00      823.00    119.18 o 
   0   0   4    67589.70    67857.45   1027.53 o 
   2   0   4     1309.14     1724.90    107.99 o 
   4   0   4     1171.31     1316.55    117.32 o 
   6   0   4        0.18      -13.47     42.08 o 
   8   0   4    61881.88    66908.52   1078.01 o 
  10   0   4        4.21       84.14     64.48 o 
  12   0   4     8949.81     9705.96    302.21 o 
  14   0   4      126.79      321.03     86.97 o 
  16   0   4    13720.57    14025.31    394.38 o 
  18   0   4      371.73      430.18    156.43 o 
  20   0   4     3377.32     3387.43    363.14 o 
  22   0   4      411.77      528.88    193.67 o 
  24   0   4     5477.53     6441.51    551.22 o 
 -25   1   4        0.41     -100.59    198.18 o 
 -23   1   4      164.09      -84.21    177.40 o 
 -21   1   4      286.85       44.46    171.84 o 
 -19   1   4      327.64      292.47    165.16 o 
 -17   1   4      208.34      131.41     61.46 o 
 -15   1   4      490.87      532.93     67.69 o 
 -13   1   4       10.17       40.68     38.50 o 
 -11   1   4      337.40      497.00     51.73 o 
  -9   1   4      124.19       25.50     32.30 o 
  -7   1   4      614.94      571.40     40.35 o 
  -5   1   4     5629.73     5462.23    135.44 o 
  -3   1   4     3008.21     3682.99    118.36 o 
  -1   1   4    12199.64    12046.60    264.30 o 
   1   1   4      471.43      326.17     37.91 o 
   3   1   4      787.71      763.83     57.58 o 
   5   1   4        2.23       25.77     33.73 o 
   7   1   4       63.25      157.30     45.11 o 
   9   1   4      854.68      942.47    134.13 o 
  11   1   4       73.74       45.20     43.02 o 
  13   1   4     1941.70     1842.35    111.28 o 
  15   1   4       19.75      -20.25     45.66 o 
  17   1   4     1149.11     1398.66    163.75 o 
  19   1   4      248.19      200.19    106.66 o 
  21   1   4        0.41      -36.96     94.78 o 
  23   1   4        0.28      -92.27     92.27 o 
 -24   2   4      986.38      967.57    256.10 o 
 -22   2   4     5637.92     5507.46    393.35 o 
 -20   2   4       73.78      -32.62    144.69 o 
 -18   2   4     3667.57     4289.67    174.27 o 
 -16   2   4     1634.86     1808.64    121.65 o 
 -14   2   4     3080.32     3067.08    156.42 o 
 -12   2   4       60.01       86.03     49.08 o 
 -10   2   4    21489.47    22539.72    277.29 o 
  -8   2   4     5275.79     4958.55    106.21 o 
  -6   2   4     1808.51     1929.05    133.86 o 
  -4   2   4     6532.57     5886.03    144.49 o 
  -2   2   4     8962.13     8877.44    200.13 o 
   0   2   4     3236.92     3288.96    209.32 o 
   2   2   4    27817.12    27257.52    348.01 o 
   4   2   4     2355.54     2444.42     94.54 o 
   6   2   4     6990.45     7424.58    181.17 o 
   8   2   4        9.73      -35.44     35.44 o 
  10   2   4     5368.49     5427.34    164.99 o 
  12   2   4        3.25       12.64     44.84 o 
  14   2   4     8042.68     8211.47    203.65 o 
  16   2   4     2240.95     2581.42    162.85 o 
  18   2   4     3432.11     3584.63    253.36 o 
  20   2   4      706.51      984.72    157.32 o 
  22   2   4     1487.32     1326.07    188.55 o 
  24   2   4      311.27      326.83    346.38 o 
 -25   3   4       43.27     -184.22    184.22 o 
 -23   3   4      335.58      325.76    205.37 o 
 -21   3   4      334.12      624.41    263.51 o 
 -19   3   4     1205.46     1110.88    145.07 o 
 -17   3   4       22.90       26.70     59.29 o 
 -15   3   4     1120.97     1287.70    105.67 o 
 -13   3   4     4336.03     4621.92    150.67 o 
 -11   3   4      935.12      685.73     71.76 o 
  -9   3   4      869.27      862.95     73.44 o 
  -7   3   4      156.89      314.83     51.37 o 
  -5   3   4      196.35      137.70     43.13 o 
  -3   3   4        2.97      -32.42     51.30 o 
  -1   3   4     5731.87     6952.37    313.98 o 
   1   3   4      622.23      587.78     51.34 o 
   3   3   4       32.09       25.32     31.02 o 
   5   3   4     4345.49     4411.94    126.08 o 
   7   3   4      512.94      583.91     61.60 o 
   9   3   4     1735.66     1544.94     95.53 o 
  11   3   4     2142.86     2227.44    117.59 o 
  13   3   4      208.04      215.58     55.03 o 
  15   3   4      359.03      385.84     79.93 o 
  17   3   4      565.04      410.30     85.67 o 
  19   3   4        5.68        8.25     84.50 o 
  21   3   4       38.16      -81.08     88.11 o 
  23   3   4       21.08      -30.71    101.29 o 
 -24   4   4     1466.93     1483.51    279.81 o 
 -22   4   4       25.20       12.28    101.75 o 
 -20   4   4     1883.85     1879.68    213.92 o 
 -18   4   4      804.44      908.75    102.91 o 
 -16   4   4     7450.48     7773.30    257.05 o 
 -14   4   4      405.94      564.84     70.17 o 
 -12   4   4     2210.87     2535.46    119.78 o 
 -10   4   4      695.92      665.85     69.66 o 
  -8   4   4    17343.76    17240.76    269.09 o 
  -6   4   4     3988.51     4444.92    136.69 o 
  -4   4   4     7580.44     8102.26    176.43 o 
  -2   4   4       19.99       17.98     44.59 o 
   0   4   4    45730.09    46389.66    653.31 o 
   2   4   4      102.52       45.35     32.23 o 
   4   4   4     1801.68     1878.55     91.03 o 
   6   4   4      166.31      311.92     57.52 o 
   8   4   4    19737.18    19874.93    311.01 o 
  10   4   4       22.04        4.11     41.15 o 
  12   4   4     1054.16      940.22     81.82 o 
  14   4   4       44.26       80.79     58.75 o 
  16   4   4     5471.49     5761.81    214.05 o 
  18   4   4      461.37      405.51     87.72 o 
  20   4   4     2333.42     2373.86    226.44 o 
  22   4   4      148.63      185.30    111.84 o 
  24   4   4     2196.93     1961.45    228.12 o 
 -23   5   4       49.83       -7.59    196.19 o 
 -21   5   4     1140.34     1175.22    189.15 o 
 -19   5   4      116.70      204.58     74.30 o 
 -17   5   4        4.43       22.47     60.09 o 
 -15   5   4      339.78      239.45     71.33 o 
 -13   5   4     2744.82     2877.46    128.66 o 
 -11   5   4      183.37      199.11     56.11 o 
  -9   5   4     2384.16     2076.64    103.96 o 
  -7   5   4       37.04       36.45     42.63 o 
  -5   5   4     7388.58     6594.61    182.60 o 
  -3   5   4     5403.58     5744.24    167.46 o 
  -1   5   4     1115.01     1061.51     91.26 o 
   1   5   4      325.51      278.57     63.70 o 
   3   5   4     7848.17     7149.50    174.18 o 
   5   5   4     6219.06     5615.91    146.00 o 
   7   5   4      164.98      127.00     46.44 o 
   9   5   4     2350.67     2739.14    126.74 o 
  11   5   4      680.89      850.26     80.54 o 
  13   5   4     1763.14     1880.66    136.49 o 
  15   5   4      154.60      157.90     68.41 o 
  17   5   4      382.90      325.70    105.74 o 
  19   5   4      882.03      746.47    110.37 o 
  21   5   4      922.05      926.26    165.22 o 
  23   5   4        6.04      -74.35    106.30 o 
 -24   6   4       55.24     -147.12    284.92 o 
 -22   6   4     3672.86     3595.00    307.98 o 
 -20   6   4      140.95       28.41     79.29 o 
 -18   6   4     5683.77     6043.05    209.32 o 
 -16   6   4      236.78      301.55     75.22 o 
 -14   6   4     2529.42     2653.41    150.52 o 
 -12   6   4      478.56      513.63     68.48 o 
 -10   6   4    11372.92    11182.33    215.30 o 
  -8   6   4      218.72      222.30     52.24 o 
  -6   6   4     4313.01     3905.81    130.16 o 
  -4   6   4      986.12      827.90     85.24 o 
  -2   6   4    12595.10    13744.10    290.81 o 
   0   6   4     2065.05     2343.74     91.92 o 
   2   6   4    15048.42    14280.99    236.97 o 
   4   6   4       13.99       -1.68     35.00 o 
   6   6   4     4539.69     5089.33    147.47 o 
   8   6   4      753.03      624.90     71.34 o 
  10   6   4     4335.70     4305.95    150.41 o 
  12   6   4        3.73       21.24     45.48 o 
  14   6   4     3581.12     3737.99    243.72 o 
  16   6   4      183.68      124.80     70.88 o 
  18   6   4     2326.79     2609.60    178.54 o 
  20   6   4      963.62     1193.31    173.07 o 
  22   6   4     1329.48     1621.73    210.03 o 
 -23   7   4      664.48      372.76    310.06 o 
 -21   7   4      508.40      415.18    112.46 o 
 -19   7   4     1031.54     1281.93    151.71 o 
 -17   7   4     1621.88     1817.58    149.23 o 
 -15   7   4      398.78      463.35     90.78 o 
 -13   7   4     1640.62     1807.46    226.31 o 
 -11   7   4     1314.94     1250.67     99.15 o 
  -9   7   4       44.33       44.45     51.33 o 
  -7   7   4       78.57       85.80     68.00 o 
  -5   7   4        1.92       -7.83     47.81 o 
  -3   7   4      268.29      147.70     58.64 o 
  -1   7   4      345.16       90.11     38.87 o 
   1   7   4     2554.87     2902.60    112.33 o 
   3   7   4      303.43      207.65     48.71 o 
   5   7   4      618.21      636.18     72.64 o 
   7   7   4       65.08      -39.87     39.87 o 
   9   7   4      145.97       93.28     51.90 o 
  11   7   4     2249.39     2627.99    136.44 o 
  13   7   4      397.07      435.74     83.60 o 
  15   7   4     1454.79     1252.33    126.46 o 
  17   7   4       51.85       14.25     65.77 o 
  19   7   4        0.26       -4.85     69.37 o 
  21   7   4       64.89        3.45    109.95 o 
 -22   8   4       38.29      226.36    208.57 o 
 -20   8   4     1485.70     1497.37    157.19 o 
 -18   8   4       36.97      -14.27     82.81 o 
 -16   8   4     1914.72     2079.02    157.79 o 
 -14   8   4     1104.33     1404.45    131.39 o 
 -12   8   4     3023.76     3305.29    240.93 o 
 -10   8   4      151.01      101.21     54.93 o 
  -8   8   4     2346.12     1901.99    118.01 o 
  -6   8   4     1021.31     1067.72     98.38 o 
  -4   8   4     4918.20     4936.13    176.85 o 
  -2   8   4        1.32       10.45     50.32 o 
   0   8   4     6931.65     6798.44    212.35 o 
   2   8   4       13.28        0.20     38.95 o 
   4   8   4     1173.13     1172.55     86.26 o 
   6   8   4      466.47      488.87     66.57 o 
   8   8   4     4909.15     5108.14    159.77 o 
  10   8   4       59.50       50.56     49.30 o 
  12   8   4     1945.70     1869.56    141.04 o 
  14   8   4       85.19      179.18     72.50 o 
  16   8   4     1803.11     1597.96    142.89 o 
  18   8   4        6.92       57.69     68.14 o 
  20   8   4     2863.45     2821.06    200.25 o 
  22   8   4      106.22      308.76    130.42 o 
 -21   9   4      176.78      115.70    137.38 o 
 -19   9   4        0.10        3.02     78.17 o 
 -17   9   4      886.14      858.16    121.50 o 
 -15   9   4        9.57      -60.09     60.09 o 
 -13   9   4      250.83      366.96     87.10 o 
 -11   9   4       25.10       45.54     57.91 o 
  -9   9   4     2675.00     2370.89    131.30 o 
  -7   9   4       87.24      149.76     58.42 o 
  -5   9   4     1832.63     2148.87    135.57 o 
  -3   9   4     1143.29     1083.34    144.29 o 
  -1   9   4     3783.77     3536.16    254.09 o 
   1   9   4     1109.17      949.54     78.52 o 
   3   9   4      614.44      667.05     75.80 o 
   5   9   4      793.47      588.73     68.20 o 
   7   9   4      596.88      666.30     73.67 o 
   9   9   4     2418.76     2497.62    128.51 o 
  11   9   4      151.30      177.51     70.76 o 
  13   9   4      779.16      841.83    109.64 o 
  15   9   4       45.77       -6.49     91.51 o 
  17   9   4      920.35      996.10    126.88 o 
  19   9   4       75.77      118.38     82.63 o 
  21   9   4      116.31       27.41     86.08 o 
 -20  10   4       23.54      165.62    145.51 o 
 -18  10   4     3960.85     3930.72    245.69 o 
 -16  10   4      109.88      144.19     78.14 o 
 -14  10   4     2578.41     2831.00    188.50 o 
 -12  10   4      162.27       71.61     69.61 o 
 -10  10   4     9966.00     9659.79    236.88 o 
  -8  10   4     2175.76     2105.97    126.94 o 
  -6  10   4     3399.57     3103.08    156.52 o 
  -4  10   4      277.99      531.47     80.07 o 
  -2  10   4     7152.88     7086.06    216.17 o 
   0  10   4     3447.81     3456.23    165.99 o 
   2  10   4     8207.33     7702.05    236.10 o 
   4  10   4      950.65      893.04     81.08 o 
   6  10   4     5801.10     5962.30    172.04 o 
   8  10   4     2464.64     2497.70    129.42 o 
  10  10   4     6398.05     5935.27    216.42 o 
  12  10   4      129.06      227.53     77.79 o 
  14  10   4     4058.15     3813.47    213.02 o 
  16  10   4      134.67      206.91    104.42 o 
  18  10   4     2987.30     3221.32    315.51 o 
  20  10   4        1.01       -6.24     79.11 o 
 -19  11   4      308.84      100.74    174.12 o 
 -17  11   4      358.18      579.10    115.64 o 
 -15  11   4      408.05      492.59    103.77 o 
 -13  11   4      637.26      743.96    109.51 o 
 -11  11   4       13.99       41.64     62.44 o 
  -9  11   4      701.28      770.36     86.34 o 
  -7  11   4      116.01      155.66     60.55 o 
  -5  11   4      356.20      192.05     64.99 o 
  -3  11   4      185.14       64.09     57.81 o 
  -1  11   4      469.01      509.02     82.13 o 
   1  11   4      660.10      700.00     91.69 o 
   3  11   4      126.89      197.04     60.13 o 
   5  11   4     1012.93      930.62     85.90 o 
   7  11   4     1424.39     1328.92    124.20 o 
   9  11   4       72.82       70.22     68.36 o 
  11  11   4      168.79      111.36    110.96 o 
  13  11   4        0.58       57.43     71.08 o 
  15  11   4      361.99      516.55    129.21 o 
  17  11   4        8.75      -56.71     70.14 o 
  19  11   4        1.48       59.47     84.67 o 
 -18  12   4       50.10       43.55    148.11 o 
 -16  12   4     1151.37     1427.69    298.76 o 
 -14  12   4      207.52      302.57     93.02 o 
 -12  12   4     4159.98     4398.06    217.95 o 
 -10  12   4      489.62      434.94     91.10 o 
  -8  12   4     1758.64     1686.45    121.85 o 
  -6  12   4      826.90      763.80    131.60 o 
  -4  12   4    15043.60    15479.50    341.58 o 
  -2  12   4      461.64      430.15     80.73 o 
   0  12   4     2490.91     2608.79    175.96 o 
   2  12   4      284.67      166.23     61.98 o 
   4  12   4     4031.63     3739.90    177.35 o 
   6  12   4      248.93      229.06     67.70 o 
   8  12   4     5310.65     4904.28    221.94 o 
  10  12   4      201.05      198.30     82.15 o 
  12  12   4     4625.58     4365.81    287.78 o 
  14  12   4       21.05      -31.88     92.67 o 
  16  12   4      450.28      427.65    106.82 o 
  18  12   4       20.07       31.97     80.55 o 
 -17  13   4      240.59      380.49    166.27 o 
 -15  13   4        8.71     -109.48    109.48 o 
 -13  13   4       56.80        0.65    115.59 o 
 -11  13   4      271.99      200.02     84.85 o 
  -9  13   4      129.72      125.79     96.37 o 
  -7  13   4      738.31      770.94    105.34 o 
  -5  13   4      226.74      273.47     71.58 o 
  -3  13   4      132.80       29.27     56.36 o 
  -1  13   4     3004.81     3115.21    167.44 o 
   1  13   4        0.94       13.15     51.29 o 
   3  13   4        0.82       12.63     53.55 o 
   5  13   4       21.88       63.30     58.16 o 
   7  13   4        3.05       -6.55     50.76 o 
   9  13   4      684.35      668.94    137.59 o 
  11  13   4      278.51      277.08     88.78 o 
  13  13   4      133.90      134.10     79.77 o 
  15  13   4       14.72      -73.61     73.61 o 
  17  13   4      569.36      712.50    151.75 o 
 -16  14   4      115.27       59.59    139.45 o 
 -14  14   4     1373.08     1157.78    206.01 o 
 -12  14   4     1438.87     1164.05    141.61 o 
 -10  14   4     4722.43     4645.09    232.53 o 
  -8  14   4      113.27      -24.19    107.08 o 
  -6  14   4     1121.06     1121.67    118.55 o 
  -4  14   4      999.46      925.32    111.16 o 
  -2  14   4     3870.46     3937.85    338.23 o 
   0  14   4      244.42      163.73     70.46 o 
   2  14   4     5872.15     5608.15    218.37 o 
   4  14   4     3284.64     3188.06    247.10 o 
   6  14   4     2638.15     2836.82    320.28 o 
   8  14   4      642.46      599.44    137.80 o 
  10  14   4     1394.03     1310.35    183.66 o 
  12  14   4      564.00      387.99    241.16 o 
  14  14   4     1108.61     1024.39    255.86 o 
 -13  15   4        6.50      -23.15    143.39 o 
 -11  15   4        1.01       31.75    122.97 o 
  -9  15   4       33.12      136.91    160.88 o 
  -7  15   4      159.46      373.80    281.68 o 
  -5  15   4      344.17      392.38    108.55 o 
  -3  15   4      443.51      378.58     85.79 o 
  -1  15   4      454.56      407.79     87.43 o 
   1  15   4      440.47      499.80     95.06 o 
   3  15   4      332.56      492.53     91.43 o 
   5  15   4        8.91      -14.52     62.42 o 
   7  15   4       46.30     -101.49    101.49 o 
   9  15   4        5.47       29.96     99.36 o 
  11  15   4       91.65      110.21    108.49 o 
  13  15   4      148.34      182.39    118.73 o 
 -12  16   4     2750.76     2506.60    365.00 o 
 -10  16   4       99.31      201.50    194.60 o 
  -8  16   4      632.92      981.96    357.55 o 
  -6  16   4      436.34      936.13    409.39 o 
  -4  16   4     8191.86     8363.46    335.53 o 
  -2  16   4       98.49       29.55     69.52 o 
   0  16   4     1738.14     1955.67    160.10 o 
   2  16   4      396.40      382.66     92.61 o 
   4  16   4     2958.50     3153.75    237.69 o 
   6  16   4       67.56       -9.74     99.26 o 
   8  16   4     1951.52     1717.15    216.69 o 
  10  16   4      168.23        1.51    104.63 o 
  -9  17   4       14.04       -5.59    171.33 o 
  -7  17   4       11.29      -24.21    156.43 o 
  -5  17   4       39.21      212.30    176.91 o 
  -3  17   4       18.73      -30.62    101.54 o 
  -1  17   4       30.37       -1.98    103.36 o 
   1  17   4      274.34      286.13    129.03 o 
   3  17   4       67.03       79.76    121.98 o 
   5  17   4      223.61      334.96    127.53 o 
   7  17   4      287.85       28.51    114.76 o 
  -2  18   4      941.99      946.02    256.99 o 
   0  18   4      263.44      566.12    210.43 o 
 -24   0   5      408.75       44.69    286.79 o 
 -22   0   5     2637.09     2193.73    432.04 o 
 -20   0   5     2186.98     2178.83    404.11 o 
 -18   0   5     4181.59     3949.82    486.05 o 
 -16   0   5       29.85      -42.24     99.26 o 
 -14   0   5     7337.10     7320.92    332.44 o 
 -12   0   5      429.16      711.60    141.82 o 
 -10   0   5     4586.41     4474.07    269.39 o 
  -8   0   5     1292.04     1301.93    166.45 o 
  -6   0   5     6275.15     6143.32    395.73 o 
  -4   0   5     1392.35     1257.02    201.12 o 
  -2   0   5     4192.56     3480.54    309.13 o 
   0   0   5      172.94      233.09     54.86 o 
   2   0   5    11737.30    11554.12    648.06 o 
   4   0   5     1708.48     1777.98    258.85 o 
   6   0   5    10698.54    11674.40    319.22 o 
   8   0   5      241.41      155.81     88.46 o 
  10   0   5     7127.74     7654.84    458.11 o 
  12   0   5      314.24      473.12     99.84 o 
  14   0   5     3077.08     3526.39    380.83 o 
  16   0   5        2.08      -22.52    122.91 o 
  18   0   5     1764.99     1774.72    271.89 o 
  20   0   5      154.86      189.95    154.57 o 
  22   0   5     1950.29     2307.32    338.93 o 
 -23   1   5      384.74      314.23    219.89 o 
 -21   1   5      278.25      166.92    185.66 o 
 -19   1   5      196.89      205.01    295.17 o 
 -17   1   5       92.82      111.62     91.46 o 
 -15   1   5     1000.68     1164.17    149.79 o 
 -13   1   5        9.77      -63.72     63.72 o 
 -11   1   5       22.40       72.43     72.11 o 
  -9   1   5       24.65       12.85     68.00 o 
  -7   1   5      258.82      229.74     73.44 o 
  -5   1   5     2239.77     1755.97    166.67 o 
  -3   1   5     1041.29      763.94    149.91 o 
  -1   1   5       72.94       80.06     43.45 o 
   1   1   5      922.26     1007.93    131.14 o 
   3   1   5      474.90      447.58     54.65 o 
   5   1   5      175.51      402.41     57.54 o 
   7   1   5      368.21      455.86     88.16 o 
   9   1   5      508.47      703.93     74.87 o 
  11   1   5        2.70      -30.21     46.22 o 
  13   1   5     1073.67     1214.22    100.16 o 
  15   1   5      402.85      446.41     74.58 o 
  17   1   5        1.43      133.36     94.37 o 
  19   1   5       44.27      189.71    106.56 o 
  21   1   5      371.37      315.93    181.57 o 
  23   1   5       14.69      -29.80    145.26 o 
 -24   2   5     1959.72     2084.45    461.84 o 
 -22   2   5      197.91      -22.95    181.98 o 
 -20   2   5     6305.31     6605.42    501.88 o 
 -18   2   5       14.65      -70.52     85.80 o 
 -16   2   5     1379.67     1626.23    174.58 o 
 -14   2   5     2783.83     2856.90    166.26 o 
 -12   2   5    20819.16    21782.13    407.53 o 
 -10   2   5     1199.64     1282.52    118.98 o 
  -8   2   5     6860.38     7148.35    218.63 o 
  -6   2   5      879.59      964.99    112.06 o 
  -4   2   5    21391.24    20879.54    363.47 o 
  -2   2   5       30.54       19.12     44.81 o 
   0   2   5     6332.91     6386.95    185.15 o 
   2   2   5       11.08       69.03     50.21 o 
   4   2   5    34047.45    35136.45    456.07 o 
   6   2   5     1211.52     1156.56     84.57 o 
   8   2   5     1284.32     1451.81     98.92 o 
  10   2   5       79.92       51.46     56.11 o 
  12   2   5    20090.06    21067.66    356.65 o 
  14   2   5       43.42       69.03     54.12 o 
  16   2   5     1325.68     1360.03    128.21 o 
  18   2   5        3.89       -4.87    100.56 o 
  20   2   5     3761.07     3755.38    283.77 o 
  22   2   5      557.64      581.56    153.30 o 
 -23   3   5        0.00     -229.06    229.06 o 
 -21   3   5      186.76       81.46    189.81 o 
 -19   3   5     1022.45     1016.44    222.45 o 
 -17   3   5     1173.15     1057.34    137.88 o 
 -15   3   5       25.36       72.97     90.10 o 
 -13   3   5       11.10       17.40     70.86 o 
 -11   3   5       31.59       65.21     71.49 o 
  -9   3   5      724.83      786.75    100.17 o 
  -7   3   5     4222.74     4248.04    149.43 o 
  -5   3   5     3224.70     3320.48    130.96 o 
  -3   3   5      294.75      239.98     58.24 o 
  -1   3   5     2386.79     2820.63    139.60 o 
   1   3   5     5583.79     5053.78    296.64 o 
   3   3   5     2476.45     2855.76    152.56 o 
   5   3   5     1679.50     2061.23    104.32 o 
   7   3   5      747.11      818.05    146.64 o 
   9   3   5      900.30     1171.29     91.71 o 
  11   3   5       22.52      -15.98     46.74 o 
  13   3   5      925.24      917.39     91.44 o 
  15   3   5      147.01      127.62     71.40 o 
  17   3   5     1640.78     1779.64    153.59 o 
  19   3   5        5.58       71.43    102.00 o 
  21   3   5      268.30      212.23    117.11 o 
 -22   4   5     2134.34     1870.28    294.56 o 
 -20   4   5      654.04      670.19    208.69 o 
 -18   4   5     4262.92     4398.30    314.79 o 
 -16   4   5       96.33       39.14     88.54 o 
 -14   4   5     4761.49     5442.13    273.63 o 
 -12   4   5      144.82      114.33     75.42 o 
 -10   4   5     2024.21     2015.38    113.16 o 
  -8   4   5      207.18      138.14     54.07 o 
  -6   4   5     9617.14     9132.80    208.49 o 
  -4   4   5     1867.51     1794.71    123.79 o 
  -2   4   5     5592.43     5610.79    184.66 o 
   0   4   5      881.05      910.13    123.90 o 
   2   4   5     6847.74     6648.29    223.87 o 
   4   4   5       65.85       18.00     56.04 o 
   6   4   5     5873.61     6279.70    167.01 o 
   8   4   5      170.95      203.38     53.86 o 
  10   4   5     3469.11     3658.70    189.59 o 
  12   4   5        0.12        1.58     50.33 o 
  14   4   5     1083.86     1329.82    127.46 o 
  16   4   5      139.35       37.89     70.43 o 
  18   4   5     1427.78     1609.57    150.12 o 
  20   4   5      133.57       56.44    102.31 o 
  22   4   5     2170.62     2476.96    251.14 o 
 -23   5   5      114.87     -249.54    249.54 o 
 -21   5   5       34.94       40.97    286.79 o 
 -19   5   5      440.43      436.58    128.58 o 
 -17   5   5      158.32      229.68    109.93 o 
 -15   5   5     1842.90     2531.40    259.78 o 
 -13   5   5      328.24      289.30     92.96 o 
 -11   5   5      139.55       42.03     60.15 o 
  -9   5   5     1808.67     1900.22    120.64 o 
  -7   5   5      877.58      999.36    100.51 o 
  -5   5   5      167.25      157.40     61.42 o 
  -3   5   5       19.87       10.78     55.12 o 
  -1   5   5      126.95      102.97     59.95 o 
   1   5   5      225.79      149.17     60.61 o 
   3   5   5        0.82        0.97     51.92 o 
   5   5   5      775.97      818.52     94.91 o 
   7   5   5      135.35       71.89     48.65 o 
   9   5   5     2044.85     1972.72    116.32 o 
  11   5   5      625.30      563.46     75.24 o 
  13   5   5      364.50      277.18     75.18 o 
  15   5   5        3.16      -20.82     62.03 o 
  17   5   5        3.95       -8.63     71.70 o 
  19   5   5      126.86      172.99    107.31 o 
  21   5   5        0.01      209.46    243.02 o 
 -22   6   5       94.81     -130.36    264.44 o 
 -20   6   5     1003.30      983.78    162.15 o 
 -18   6   5        4.25       54.80     99.92 o 
 -16   6   5     1087.86      977.86    153.13 o 
 -14   6   5        8.40       16.49     69.12 o 
 -12   6   5     6608.15     6464.04    200.12 o 
 -10   6   5     4356.81     4124.52    173.18 o 
  -8   6   5     1433.67     1191.96    139.50 o 
  -6   6   5        0.57        3.82     72.89 o 
  -4   6   5     3773.28     4241.80    177.73 o 
  -2   6   5      612.20      586.53     85.24 o 
   0   6   5     6535.86     7072.16    220.29 o 
   2   6   5     1357.07     1194.48    109.46 o 
   4   6   5     8852.36     9130.90    255.05 o 
   6   6   5       25.21      -29.04     49.48 o 
   8   6   5       55.67       55.37     58.43 o 
  10   6   5       69.64      -22.00     55.64 o 
  12   6   5     5607.77     5641.35    201.50 o 
  14   6   5      706.03      636.06     98.79 o 
  16   6   5     1547.17     1770.19    209.56 o 
  18   6   5      291.10      207.73     86.14 o 
  20   6   5     1386.60     1647.56    203.92 o 
 -21   7   5      365.52      100.56    305.41 o 
 -19   7   5      588.51      510.10    159.22 o 
 -17   7   5     1436.12     1547.61    206.71 o 
 -15   7   5       46.44       59.09     72.84 o 
 -13   7   5      145.12      178.80     77.69 o 
 -11   7   5        5.12      -24.91     52.55 o 
  -9   7   5      205.72      218.37     64.51 o 
  -7   7   5     3092.24     3095.65    166.48 o 
  -5   7   5     1515.05     1586.31    125.06 o 
  -3   7   5     1422.04     1286.25    120.14 o 
  -1   7   5     9262.54     9186.07    252.81 o 
   1   7   5      930.65     1138.24    111.60 o 
   3   7   5     1492.58     1443.04    123.05 o 
   5   7   5      215.45      107.02     63.14 o 
   7   7   5     1147.04     1155.64    114.81 o 
   9   7   5      254.58      461.93     84.32 o 
  11   7   5      193.53      196.27     63.74 o 
  13   7   5     1463.63     1372.95    129.51 o 
  15   7   5      178.28      162.74     76.14 o 
  17   7   5     2611.21     2918.15    458.25 o 
  19   7   5      191.54      220.75     95.39 o 
 -20   8   5        0.38       42.40    110.58 o 
 -18   8   5     3744.58     4063.97    273.75 o 
 -16   8   5        0.11       28.13     75.10 o 
 -14   8   5     5229.58     5744.83    234.74 o 
 -12   8   5     1759.68     1520.66    137.68 o 
 -10   8   5     1702.82     1545.07    118.03 o 
  -8   8   5       34.16      -45.75     54.78 o 
  -6   8   5    10458.69    10515.02    274.40 o 
  -4   8   5      158.05      127.31     65.88 o 
  -2   8   5     5927.75     6611.63    218.67 o 
   0   8   5      705.76      551.99    124.40 o 
   2   8   5     5171.76     5199.70    199.24 o 
   4   8   5     1203.81     1278.54    120.57 o 
   6   8   5     9508.87     9747.98    275.40 o 
   8   8   5     1096.16     1324.93    220.58 o 
  10   8   5     7799.69     7775.71    251.39 o 
  12   8   5      673.52      554.51    119.78 o 
  14   8   5     1933.36     1897.07    155.00 o 
  16   8   5        2.30       28.49     75.91 o 
  18   8   5     1820.65     1905.81    329.62 o 
  20   8   5        0.38      -74.04     81.39 o 
 -19   9   5      274.21      301.06    131.59 o 
 -17   9   5        6.95       73.91     98.02 o 
 -15   9   5      750.43      782.22    115.14 o 
 -13   9   5      278.44      250.09     86.44 o 
 -11   9   5      848.05      920.35    114.27 o 
  -9   9   5     1334.53     1158.25    107.34 o 
  -7   9   5        0.25      -14.88     57.17 o 
  -5   9   5        1.35      105.51     65.11 o 
  -3   9   5      147.19       74.60     63.11 o 
  -1   9   5      489.45      330.37     79.71 o 
   1   9   5       56.25       83.60     61.49 o 
   3   9   5      225.29      252.34     76.15 o 
   5   9   5     1563.00     1301.09    122.63 o 
   7   9   5      148.91      142.11     85.89 o 
   9   9   5      333.78      312.67     81.62 o 
  11   9   5      312.22      340.15    108.15 o 
  13   9   5       11.06      -19.32     82.32 o 
  15   9   5      149.55      284.10    116.33 o 
  17   9   5       14.15      -72.63     91.47 o 
  19   9   5       16.03       79.14     91.29 o 
 -18  10   5       11.39       -6.66     80.50 o 
 -16  10   5     2154.05     2238.03    180.86 o 
 -14  10   5       18.24       40.91     77.71 o 
 -12  10   5     3115.24     3394.36    203.38 o 
 -10  10   5      161.25      120.88     67.10 o 
  -8  10   5     4500.10     4021.70    189.58 o 
  -6  10   5      190.67      153.70     68.88 o 
  -4  10   5     1288.13     1290.97    121.46 o 
  -2  10   5      168.86      164.31     71.10 o 
   0  10   5     7205.92     7046.17    446.26 o 
   2  10   5      287.43      370.68     82.77 o 
   4  10   5     3870.18     3831.74    194.29 o 
   6  10   5       26.51       85.36     63.99 o 
   8  10   5     4029.04     4012.09    202.81 o 
  10  10   5       10.83      -48.42     79.01 o 
  12  10   5     3896.62     3371.11    261.24 o 
  14  10   5      354.34      225.91    106.80 o 
  16  10   5     2443.42     2154.93    332.41 o 
  18  10   5       80.88       57.48    107.63 o 
 -17  11   5       80.89      147.02     97.56 o 
 -15  11   5      590.75      627.86    117.06 o 
 -13  11   5       24.73       34.54     76.06 o 
 -11  11   5      871.36     1169.70    129.61 o 
  -9  11   5       85.78      129.33     79.02 o 
  -7  11   5       67.11       49.82     63.47 o 
  -5  11   5     2099.88     1935.17    142.43 o 
  -3  11   5     1768.00     2169.43    151.86 o 
  -1  11   5      190.78      162.47     71.74 o 
   1  11   5       49.98        4.22     62.72 o 
   3  11   5     2074.85     2158.63    154.65 o 
   5  11   5      110.18      174.53     72.14 o 
   7  11   5      116.08       69.90    111.72 o 
   9  11   5       93.19      -46.39     81.36 o 
  11  11   5        0.02       76.43     95.69 o 
  13  11   5     1941.73     1837.01    376.17 o 
  15  11   5       19.88       22.56    100.68 o 
  17  11   5       21.73       44.12    108.15 o 
 -16  12   5      614.79      708.55    126.62 o 
 -14  12   5     4966.05     4644.03    237.25 o 
 -12  12   5      901.64      871.15    122.18 o 
 -10  12   5     1333.64     1300.97    138.14 o 
  -8  12   5       86.77       14.57     93.81 o 
  -6  12   5     5083.18     4999.74    308.04 o 
  -4  12   5      105.74      144.08     70.97 o 
  -2  12   5     3985.04     3526.47    213.18 o 
   0  12   5      373.78      234.48     77.30 o 
   2  12   5     3356.65     3559.14    200.47 o 
   4  12   5     1258.99     1304.23    129.40 o 
   6  12   5     5249.84     5241.82    213.46 o 
   8  12   5      870.21      634.76    140.23 o 
  10  12   5     3242.46     3202.65    265.94 o 
  12  12   5     1105.54     1238.17    186.49 o 
  14  12   5      938.65      780.96    156.88 o 
 -15  13   5        0.03       66.73    146.24 o 
 -13  13   5      112.14      219.00     89.56 o 
 -11  13   5      108.38      138.87     79.96 o 
  -9  13   5        8.68      220.35    159.48 o 
  -7  13   5      101.61       93.14     64.36 o 
  -5  13   5        3.50        9.44     75.09 o 
  -3  13   5       82.56       39.83     63.14 o 
  -1  13   5       37.78      -50.26     59.41 o 
   1  13   5       10.23       27.93     64.33 o 
   3  13   5       18.38       90.47     68.95 o 
   5  13   5      401.38      391.90     88.75 o 
   7  13   5       92.03       19.95     96.46 o 
   9  13   5        3.34     -106.15    115.46 o 
  11  13   5       15.98      -46.25     84.06 o 
  13  13   5        2.50      116.14    104.34 o 
 -12  14   5     1424.68     1869.43    175.59 o 
 -10  14   5      166.05      468.03    172.64 o 
  -8  14   5     4602.86     4571.88    226.99 o 
  -6  14   5      121.89       30.74     64.67 o 
  -4  14   5     1298.73     1387.55    185.71 o 
  -2  14   5       78.81      104.40     68.92 o 
   0  14   5     5746.85     5734.83    231.41 o 
   2  14   5       12.19      106.65     70.17 o 
   4  14   5      944.77      986.19    119.97 o 
   6  14   5       27.32       68.08     67.79 o 
   8  14   5     2605.19     2372.27    239.62 o 
  10  14   5        2.86       75.77    103.21 o 
  12  14   5      693.22      254.69    152.70 o 
 -11  15   5        0.41      433.14    234.64 o 
  -9  15   5       59.35       26.96     81.96 o 
  -7  15   5       20.24      -25.78    160.15 o 
  -5  15   5       69.11       84.27     76.08 o 
  -3  15   5        0.21       -1.96     69.81 o 
  -1  15   5       60.97      235.06     84.42 o 
   1  15   5       20.74        3.44     89.17 o 
   3  15   5        4.60      113.58     71.90 o 
   5  15   5       37.67       60.97     73.02 o 
   7  15   5       14.79       39.76    107.31 o 
   9  15   5       59.35       42.81    113.21 o 
  -6  16   5     1287.74     1304.42    169.66 o 
  -4  16   5       11.63       73.60     72.72 o 
  -2  16   5     1229.24     1246.47    154.21 o 
   0  16   5      296.64      202.47     85.60 o 
   2  16   5      628.26      733.34    114.59 o 
   4  16   5      146.71       75.84     79.29 o 
   6  16   5     1159.47      942.62    182.53 o 
 -20   0   6     1797.07     2169.52    419.01 o 
 -18   0   6      273.12       83.80    249.54 o 
 -16   0   6     4574.36     4302.69    311.32 o 
 -14   0   6      835.77      895.41    166.74 o 
 -12   0   6     1586.34     1643.60    346.38 o 
 -10   0   6     3668.26     3371.30    266.46 o 
  -8   0   6    21105.91    22664.12    611.09 o 
  -6   0   6     1071.40     1167.05    157.76 o 
  -4   0   6     1546.28     1716.99    256.99 o 
  -2   0   6     2822.71     2819.44    311.00 o 
   0   0   6    10805.46    13018.96    582.88 o 
   2   0   6      488.25      679.72    175.05 o 
   4   0   6     2676.40     2504.72    296.10 o 
   6   0   6        5.33      -26.07    117.32 o 
   8   0   6    22387.45    21322.72    776.56 o 
  10   0   6      801.10      858.85    127.98 o 
  12   0   6      520.61      517.36    112.44 o 
  14   0   6       21.14       56.80     85.59 o 
  16   0   6     4603.63     5681.71    402.25 o 
  18   0   6       91.08      279.34    158.29 o 
  20   0   6      708.61      838.01    232.78 o 
 -21   1   6        4.87     -170.49    170.49 o 
 -19   1   6      148.49       -0.32    174.60 o 
 -17   1   6      177.07      330.47    124.24 o 
 -15   1   6      766.03      786.37    117.20 o 
 -13   1   6      448.61      350.06     95.53 o 
 -11   1   6      145.30      181.91     85.42 o 
  -9   1   6       19.68      131.19     80.24 o 
  -7   1   6      186.84      244.23     79.00 o 
  -5   1   6       55.39       67.32     88.00 o 
  -3   1   6     1280.48     1432.31    164.60 o 
  -1   1   6     4509.85     4057.39    819.39 o 
   1   1   6      228.60      150.23     91.51 o 
   3   1   6     2544.18     2336.13    221.61 o 
   5   1   6       75.93      193.29    149.91 o 
   7   1   6        0.92      -70.00     70.00 o 
   9   1   6       13.39       20.36     60.94 o 
  11   1   6       11.00      -37.92     63.24 o 
  13   1   6       71.47       23.05     56.46 o 
  15   1   6      135.54      205.51     70.20 o 
  17   1   6      747.48      700.21    138.81 o 
  19   1   6        4.05      -33.63    101.29 o 
 -20   2   6      142.60       66.48    255.13 o 
 -18   2   6     1334.58     1363.65    245.56 o 
 -16   2   6      669.53      697.44    133.45 o 
 -14   2   6     2342.06     2360.74    168.77 o 
 -12   2   6      446.05      409.13     98.12 o 
 -10   2   6     6429.33     6566.59    228.89 o 
  -8   2   6      283.72      373.66     90.59 o 
  -6   2   6      255.00      359.53     91.13 o 
  -4   2   6      822.94      609.82    209.50 o 
  -2   2   6     4874.28     5470.92    524.22 o 
   0   2   6     2779.80     2498.06    335.20 o 
   2   2   6     6348.53     6649.39    294.30 o 
   4   2   6        0.88       12.27     79.81 o 
   6   2   6     1899.50     1732.17    133.13 o 
   8   2   6      245.43      242.98    105.11 o 
  10   2   6     2838.52     2486.11    165.46 o 
  12   2   6        7.79      -12.04     65.59 o 
  14   2   6     2541.21     2566.66    281.91 o 
  16   2   6      236.43      208.82     85.75 o 
  18   2   6      488.68      734.18    147.32 o 
  20   2   6      435.16      532.40    146.15 o 
 -21   3   6      152.85     -234.64    258.85 o 
 -19   3   6      795.93      906.91    350.10 o 
 -17   3   6       24.32      -81.63    107.05 o 
 -15   3   6      324.00      268.67    132.18 o 
 -13   3   6      281.21      340.97     95.87 o 
 -11   3   6     1556.72     1877.95    147.30 o 
  -9   3   6      187.58      203.54     81.47 o 
  -7   3   6       57.07      176.53     85.08 o 
  -5   3   6       54.15      121.33     77.68 o 
  -3   3   6      241.08      338.95    111.72 o 
  -1   3   6     1429.93     1472.79    388.28 o 
   1   3   6      181.47      106.26     96.84 o 
   3   3   6      176.39      140.31     86.24 o 
   5   3   6     1028.33     1097.46    114.86 o 
   7   3   6        4.73      -34.39     62.53 o 
   9   3   6       30.53       21.10     87.93 o 
  11   3   6      734.84      643.58     98.77 o 
  13   3   6        7.28       37.29     71.15 o 
  15   3   6      111.46      223.36    107.31 o 
  17   3   6      160.42      198.48    131.29 o 
  19   3   6      184.26      361.28    176.91 o 
 -20   4   6     1946.98     1847.35    415.28 o 
 -18   4   6        4.54      -73.55    151.77 o 
 -16   4   6     4076.43     4656.76    454.39 o 
 -14   4   6      230.57      222.77    104.69 o 
 -12   4   6     1810.30     1833.63    170.50 o 
 -10   4   6      170.62       71.43     89.51 o 
  -8   4   6    12243.02    12811.49    422.08 o 
  -6   4   6     2477.40     2240.64    202.33 o 
  -4   4   6     2952.46     2535.36    211.20 o 
  -2   4   6      436.96      498.80    127.56 o 
   0   4   6     9032.16     8927.11    616.40 o 
   2   4   6        6.10      -51.17     51.17 o 
   4   4   6      995.90      963.37    104.71 o 
   6   4   6      163.52       98.77     65.44 o 
   8   4   6     9568.27    10062.99    302.57 o 
  10   4   6      154.24       98.02    103.43 o 
  12   4   6      808.27      871.11    113.86 o 
  14   4   6       71.63       13.38     93.38 o 
  16   4   6     4735.35     5260.10    285.67 o 
  18   4   6       29.31       -6.16    101.54 o 
 -19   5   6       47.92      -55.53    111.46 o 
 -17   5   6      178.94      127.75    153.64 o 
 -15   5   6      685.91      702.97    156.41 o 
 -13   5   6      729.26      843.60    132.81 o 
 -11   5   6       49.42      -26.61     85.03 o 
  -9   5   6      197.68      233.86    107.72 o 
  -7   5   6      188.60      -19.64     84.24 o 
  -5   5   6     1759.30     1485.18    171.17 o 
  -3   5   6     2786.63     2770.84    300.75 o 
  -1   5   6     1274.90     1077.25    192.74 o 
   1   5   6      192.25      264.96     72.80 o 
   3   5   6     2947.43     3040.76    244.86 o 
   5   5   6     1199.39     1063.85    118.38 o 
   7   5   6      378.67      224.58     79.89 o 
   9   5   6      189.19      133.55     74.88 o 
  11   5   6      873.74      788.42    111.80 o 
  13   5   6      669.19      762.73    141.33 o 
  15   5   6      113.27       55.17     98.73 o 
  17   5   6      179.72      186.86    112.58 o 
  19   5   6       16.04      234.64    178.78 o 
 -20   6   6       39.38      115.46    121.03 o 
 -18   6   6     2882.52     3216.76    275.17 o 
 -16   6   6       35.76       24.82    111.24 o 
 -14   6   6     2822.36     3111.81    322.17 o 
 -12   6   6        7.35      -56.99     80.60 o 
 -10   6   6     8954.84     9129.20    308.23 o 
  -8   6   6      104.82      249.55     85.38 o 
  -6   6   6     3149.87     3037.38    232.78 o 
  -4   6   6      115.18      173.17    102.31 o 
  -2   6   6     8685.89     9306.34    264.06 o 
   0   6   6        6.53       78.82     65.46 o 
   2   6   6     6423.74     6437.35    250.74 o 
   4   6   6      157.73      176.36     98.01 o 
   6   6   6     3556.79     3626.27    202.55 o 
   8   6   6      183.10       51.13     70.74 o 
  10   6   6     4959.98     4934.26    393.56 o 
  12   6   6       43.37       66.68    254.20 o 
  14   6   6     3214.26     3477.09    265.99 o 
  16   6   6        8.28      102.77    102.86 o 
  18   6   6     1394.48     1626.57    204.23 o 
 -19   7   6      797.68     1088.67    215.09 o 
 -17   7   6      571.52      387.55    146.31 o 
 -15   7   6      284.65      381.34    137.80 o 
 -13   7   6      786.03      879.69    291.44 o 
 -11   7   6      371.13      311.84    101.44 o 
  -9   7   6       47.83      152.72     90.86 o 
  -7   7   6      214.20      235.08    197.40 o 
  -5   7   6      230.53      335.78    110.80 o 
  -3   7   6       21.83      -74.18     74.18 o 
  -1   7   6      760.98      736.45    102.34 o 
   1   7   6      394.11      392.47     86.30 o 
   3   7   6      115.05      192.08     73.99 o 
   5   7   6      672.67      560.67     98.17 o 
   7   7   6      105.03       29.95     68.41 o 
   9   7   6       53.01      -49.65     75.35 o 
  11   7   6      139.76      235.12     83.43 o 
  13   7   6      214.18      103.17    106.83 o 
  15   7   6      584.65      455.78    135.15 o 
  17   7   6       35.36       16.73    148.98 o 
 -18   8   6       73.90       87.49    112.74 o 
 -16   8   6     1524.78     1717.21    248.61 o 
 -14   8   6      364.65      492.25    233.71 o 
 -12   8   6     2636.14     2342.07    229.83 o 
 -10   8   6       59.42      215.86    125.94 o 
  -8   8   6     3024.48     3116.07    231.71 o 
  -6   8   6     1615.29     1665.14    235.57 o 
  -4   8   6     3689.27     3961.15    288.86 o 
  -2   8   6      172.59      309.62     82.70 o 
   0   8   6     3430.08     3260.36    188.92 o 
   2   8   6      428.35      557.05    144.03 o 
   4   8   6     2438.17     2291.63    166.28 o 
   6   8   6      750.51      898.27    117.07 o 
   8   8   6     5265.26     5355.03    227.89 o 
  10   8   6       47.72       56.48     70.32 o 
  12   8   6     2011.19     2201.62    369.66 o 
  14   8   6      246.45      198.05    113.90 o 
  16   8   6     1781.02     1580.82    215.09 o 
 -17   9   6      369.01      460.68    138.58 o 
 -15   9   6       21.43       98.83    135.94 o 
 -13   9   6      533.01      527.88    182.50 o 
 -11   9   6       54.21      237.39    325.89 o 
  -9   9   6      179.71      281.58    267.84 o 
  -7   9   6      153.17       62.39     89.33 o 
  -5   9   6      313.08      319.09     83.98 o 
  -3   9   6      215.29      295.02     83.13 o 
  -1   9   6     1964.03     2217.96    165.12 o 
   1   9   6     1154.68      932.77    117.85 o 
   3   9   6      970.38     1012.17    119.60 o 
   5   9   6      422.37      257.64     85.16 o 
   7   9   6      417.51      357.26     90.33 o 
   9   9   6      296.24      196.15     93.35 o 
  11   9   6      159.85      107.41     96.99 o 
  13   9   6      135.12     -146.79    161.08 o 
  15   9   6       15.08      131.23    144.32 o 
 -16  10   6      121.45      258.48    122.01 o 
 -14  10   6     2486.81     2822.29    255.47 o 
 -12  10   6        0.71      101.14    176.91 o 
 -10  10   6     5560.97     5870.81    338.93 o 
  -8  10   6     1165.22     1117.20    151.18 o 
  -6  10   6     1097.57     1195.54    126.95 o 
  -4  10   6      188.03      211.25     80.09 o 
  -2  10   6     5947.08     5860.26    228.93 o 
   0  10   6       23.77       47.95     68.88 o 
   2  10   6     4956.06     5374.59    224.25 o 
   4  10   6      368.75      256.29     89.40 o 
   6  10   6     3546.08     3664.47    315.93 o 
   8  10   6      888.16      877.63    119.29 o 
  10  10   6     4281.31     4056.65    432.97 o 
  12  10   6      289.15      116.15    114.27 o 
  14  10   6     1589.42     1720.17    211.99 o 
 -15  11   6      589.68      967.18    227.19 o 
 -13  11   6       30.50      152.27    127.56 o 
 -11  11   6        5.64      103.81     99.06 o 
  -9  11   6      469.29      723.48    328.69 o 
  -7  11   6      141.09      249.59     85.88 o 
  -5  11   6       25.28       -2.06     64.18 o 
  -3  11   6        9.48       15.25    100.87 o 
  -1  11   6      194.19       88.96     76.95 o 
   1  11   6       56.69      172.39     80.10 o 
   3  11   6      373.54      481.42     98.77 o 
   5  11   6       89.97       70.21     76.37 o 
   7  11   6      221.14      408.84     95.65 o 
   9  11   6      449.69      247.22    117.80 o 
  11  11   6      146.95      206.73    154.57 o 
  13  11   6        0.79      -95.78    151.77 o 
 -12  12   6     2905.33     2830.83    463.70 o 
 -10  12   6      119.61      189.01    292.37 o 
  -8  12   6     1300.63     1367.06    136.61 o 
  -6  12   6      605.13      537.95    101.02 o 
  -4  12   6     4062.16     3981.00    206.93 o 
  -2  12   6        0.05      -31.02     67.68 o 
   0  12   6      331.90      277.97     88.50 o 
   2  12   6      148.88      165.35     81.70 o 
   4  12   6     2518.32     2585.05    225.12 o 
   6  12   6       68.39       72.41     76.49 o 
   8  12   6     2197.59     2507.02    250.02 o 
  10  12   6        4.02       -6.76    106.44 o 
  12  12   6     1195.26      956.19    181.78 o 
 -11  13   6      195.50      445.94    242.09 o 
  -9  13   6       20.61      198.39    296.08 o 
  -7  13   6       13.82       24.61     73.69 o 
  -5  13   6       98.81      141.55    128.60 o 
  -3  13   6      193.76      243.14    122.27 o 
  -1  13   6     1096.33     1206.46    136.83 o 
   1  13   6      235.73      148.80    106.18 o 
   3  13   6      277.18      594.04    107.48 o 
   5  13   6        8.37      -33.42     69.79 o 
   7  13   6       39.80      -28.25    112.31 o 
   9  13   6       57.01      -85.00    101.29 o 
  -8  14   6      564.17     1003.22    479.63 o 
  -6  14   6      104.04       63.33     98.76 o 
  -4  14   6      327.38      333.59     93.34 o 
  -2  14   6     2224.57     2209.82    174.24 o 
   0  14   6       74.29       80.04     79.21 o 
   2  14   6     1186.78     1118.71    142.77 o 
   4  14   6      185.47      140.90     84.42 o 
   6  14   6      258.72      351.22    143.18 o 
  -3  15   6      406.16      604.89    170.40 o 
  -1  15   6      189.29      263.31     91.33 o 
   1  15   6        0.27      -34.48     84.49 o 
 -18   0   7     1016.87      776.56    329.62 o 
 -16   0   7      105.88       72.02    144.38 o 
 -14   0   7      728.21      488.89    164.01 o 
 -12   0   7       76.16      235.72    132.53 o 
 -10   0   7      645.85      636.01    157.76 o 
  -8   0   7        0.45      -96.41    168.53 o 
  -6   0   7     3204.15     4252.41    453.46 o 
  -4   0   7     1789.92     2005.64    292.37 o 
  -2   0   7      808.67      869.67    212.30 o 
   0   0   7        0.03     -111.73    111.73 o 
   2   0   7     3414.65     3372.53    357.55 o 
   4   0   7     2071.32     2525.21    327.76 o 
   6   0   7     2132.35     1882.73    290.51 o 
   8   0   7        1.44        1.86    139.67 o 
  10   0   7      712.12      508.39    188.09 o 
  12   0   7       61.51     -130.36    130.36 o 
  14   0   7      741.60      864.08    225.33 o 
 -17   1   7       33.30     -162.02    245.82 o 
 -15   1   7      405.18      396.47    126.53 o 
 -13   1   7       19.87      143.68     99.39 o 
 -11   1   7      382.84      402.45    110.20 o 
  -9   1   7        8.28      136.48     85.26 o 
  -7   1   7       14.77       27.48    130.90 o 
  -5   1   7       74.01      241.98    176.43 o 
  -3   1   7        6.45       -0.44     93.59 o 
  -1   1   7        5.07       57.16     94.32 o 
   1   1   7       66.96       57.54     98.10 o 
   3   1   7      382.28      477.67    127.73 o 
   5   1   7       35.56      127.43    101.37 o 
   7   1   7      171.45      127.92    105.12 o 
   9   1   7        2.22       39.80    212.30 o 
  11   1   7       37.70      -29.14    151.77 o 
  13   1   7       21.14      -90.94     90.94 o 
  15   1   7       22.27       -9.31    163.88 o 
 -18   2   7       36.76      -13.04    270.03 o 
 -16   2   7      741.30      832.78    190.54 o 
 -14   2   7      420.43      469.20    128.52 o 
 -12   2   7     6749.60     7260.16    300.04 o 
 -10   2   7      300.49      320.65    109.71 o 
  -8   2   7     1772.93     1955.57    203.62 o 
  -6   2   7      683.43      679.72    146.82 o 
  -4   2   7     7584.58     7724.53    343.68 o 
  -2   2   7       42.50       95.53     97.42 o 
   0   2   7     1574.01     1720.30    193.45 o 
   2   2   7       10.67      -10.81     94.09 o 
   4   2   7     7863.65     8329.53    353.41 o 
   6   2   7       36.09      135.36     98.04 o 
   8   2   7      448.79      672.88    263.51 o 
  10   2   7       11.01       62.73     96.39 o 
  12   2   7     7432.57     8169.98    752.35 o 
  14   2   7        3.41       29.80    143.39 o 
  16   2   7      443.51      296.10    188.09 o 
 -17   3   7      548.47      800.93    296.10 o 
 -15   3   7      105.76     -116.39    127.12 o 
 -13   3   7       46.81       -2.16    101.72 o 
 -11   3   7      105.02      -66.69     89.53 o 
  -9   3   7      483.00      633.95    134.13 o 
  -7   3   7      565.68      760.47    269.67 o 
  -5   3   7       52.64      -42.08    128.49 o 
  -3   3   7       34.99      137.47    223.47 o 
  -1   3   7     1525.92     1378.47    178.93 o 
   1   3   7      176.30      309.70    115.17 o 
   3   3   7      364.17      406.90    121.15 o 
   5   3   7      261.15       44.48    168.53 o 
   7   3   7     1680.42     1805.53    195.38 o 
   9   3   7       25.04      190.32    107.91 o 
  11   3   7      109.26       42.68     98.73 o 
  13   3   7      213.13      170.48    119.05 o 
  15   3   7      196.53       54.01    150.84 o 
 -18   4   7     2080.14     2690.95    325.89 o 
 -16   4   7       59.49      -90.25    120.98 o 
 -14   4   7     1627.77     1985.15    238.35 o 
 -12   4   7       15.00       15.14    100.46 o 
 -10   4   7     2467.33     2735.93    209.95 o 
  -8   4   7       13.81      228.50    233.82 o 
  -6   4   7     7254.44     7255.60    340.07 o 
  -4   4   7        0.63       40.87     97.54 o 
  -2   4   7     1682.21     1861.74    206.08 o 
   0   4   7      607.32      520.51    127.03 o 
   2   4   7     3552.99     3085.18    249.51 o 
   4   4   7      576.06      503.67    129.10 o 
   6   4   7     3270.91     2856.30    534.46 o 
   8   4   7        1.55      -39.89    103.35 o 
  10   4   7     2013.80     2045.65    211.98 o 
  12   4   7      218.71       28.49     97.99 o 
  14   4   7     1903.02     1500.97    275.61 o 
  16   4   7        0.09      -39.11    148.98 o 
 -17   5   7      100.98      -54.53    129.84 o 
 -15   5   7     1418.75     1504.35    247.68 o 
 -13   5   7      274.68      298.11    118.08 o 
 -11   5   7      468.99      691.31    134.21 o 
  -9   5   7     1567.22     1516.51    167.38 o 
  -7   5   7      239.59      364.04    130.04 o 
  -5   5   7       56.98      108.97    107.27 o 
  -3   5   7        0.09      -92.92    144.32 o 
  -1   5   7      982.59      725.79    147.32 o 
   1   5   7       46.90       61.60     98.34 o 
   3   5   7     1588.14     1454.79    179.45 o 
   5   5   7       15.11      -85.44     88.46 o 
   7   5   7       80.38      128.21    102.69 o 
   9   5   7     1042.91      768.24    233.71 o 
  11   5   7        1.14       75.84    125.70 o 
  13   5   7       66.26     -122.91    122.91 o 
  15   5   7      332.25      381.76    176.91 o 
 -16   6   7     1661.81     1648.75    223.92 o 
 -14   6   7      142.43      214.74    133.67 o 
 -12   6   7     3839.86     4015.59    252.78 o 
 -10   6   7      313.02      462.33    119.74 o 
  -8   6   7     1640.03     1987.81    181.94 o 
  -6   6   7      551.96      450.16    134.23 o 
  -4   6   7     4854.78     4468.84    299.57 o 
  -2   6   7      315.21      146.83    108.91 o 
   0   6   7     3016.01     2500.45    227.80 o 
   2   6   7       36.63       50.21     90.32 o 
   4   6   7     2046.01     1584.09    193.67 o 
   6   6   7       43.98      102.04    104.63 o 
   8   6   7      703.66      825.54    154.62 o 
  10   6   7       76.03        4.17     99.36 o 
  12   6   7     5995.32     4448.91    435.77 o 
  14   6   7       47.87       55.87    150.84 o 
 -15   7   7       67.81       33.57    126.05 o 
 -13   7   7      417.49      347.45    195.54 o 
 -11   7   7        0.93      -54.71    115.61 o 
  -9   7   7      457.88      661.56    180.95 o 
  -7   7   7      239.41       39.04    107.83 o 
  -5   7   7       80.95       81.31    109.81 o 
  -3   7   7      397.06      253.53    199.26 o 
  -1   7   7      848.31      835.43    152.60 o 
   1   7   7      427.56      440.66    123.12 o 
   3   7   7     2052.31     1790.47    363.14 o 
   5   7   7       76.40      -20.54     93.24 o 
   7   7   7      465.60      472.88    132.98 o 
   9   7   7       15.56      111.21    187.16 o 
  11   7   7       10.82      -16.76    143.39 o 
  13   7   7      113.33      -70.77    139.67 o 
 -14   8   7     1879.00     2059.38    261.65 o 
 -12   8   7      279.77      469.69    237.44 o 
 -10   8   7     2355.25     2552.66    206.51 o 
  -8   8   7       59.27      395.47    263.08 o 
  -6   8   7     6381.46     6628.74    321.01 o 
  -4   8   7      101.44      178.15    107.91 o 
  -2   8   7     2042.13     1722.14    200.10 o 
   0   8   7       17.39      -23.18     94.32 o 
   2   8   7     3710.10     4218.38    298.21 o 
   4   8   7       15.86       67.92     98.42 o 
   6   8   7     3941.49     3775.26    280.86 o 
   8   8   7      140.30      167.04    111.56 o 
  10   8   7     1912.47     1687.20    292.37 o 
  12   8   7      790.04      998.24    176.45 o 
 -13   9   7      117.60      428.35    233.71 o 
 -11   9   7      835.19     1057.80    305.41 o 
  -9   9   7      186.76      435.14    128.12 o 
  -7   9   7       61.20       27.14     98.33 o 
  -5   9   7      705.29      543.09    138.08 o 
  -3   9   7        1.13       17.92     91.92 o 
  -1   9   7       17.77       59.78    101.96 o 
   1   9   7        0.62      -26.47    228.13 o 
   3   9   7        0.13      -32.16     97.20 o 
   5   9   7       64.59       11.24     94.78 o 
   7   9   7      306.40      342.26    124.76 o 
   9   9   7      512.93      543.18    112.67 o 
  11   9   7      218.41      183.14    122.12 o 
 -12  10   7     1389.11     1287.87    200.19 o 
 -10  10   7      154.87      465.51    302.62 o 
  -8  10   7     1247.49     1424.48    202.32 o 
  -6  10   7        0.14      -89.55     89.55 o 
  -4  10   7      810.37      605.82    144.88 o 
  -2  10   7      873.30      751.79    150.78 o 
   0  10   7     2939.16     2499.10    390.14 o 
   2  10   7      154.78       79.76    105.15 o 
   4  10   7      469.19      364.08    337.07 o 
   6  10   7        2.62      -47.95     92.61 o 
   8  10   7     1109.12     1088.19    139.37 o 
  10  10   7      197.50      240.29    127.07 o 
  -9  11   7        1.17      250.31    470.22 o 
  -7  11   7      332.80      444.07    206.71 o 
  -5  11   7      557.84      598.23    145.83 o 
  -3  11   7       48.17       50.68    121.05 o 
  -1  11   7       48.25      118.70    101.28 o 
   1  11   7      245.30      273.81    127.00 o 
   3  11   7      549.33      578.35    144.73 o 
   5  11   7        2.91      -30.80     92.18 o 
   7  11   7      213.29      226.96     97.33 o 
  -6  12   7     1942.13     1889.59    238.37 o 
  -4  12   7       41.69       92.06    104.61 o 
  -2  12   7      966.00      785.15    155.18 o 
   0  12   7      176.99      209.22    162.95 o 
   2  12   7     1286.18     1189.51    216.95 o 
   4  12   7      125.13      143.58    108.78 o 
 -14   0   8       10.05     -111.73    186.22 o 
 -12   0   8     1185.50     1117.35    286.79 o 
 -10   0   8       20.79      478.60    216.02 o 
  -8   0   8     7869.47     8588.68    562.40 o 
  -6   0   8     1453.05     1212.32    266.30 o 
  -4   0   8      819.85     1057.76    258.85 o 
  -2   0   8      931.03     1599.67    292.37 o 
   0   0   8     6081.59     5268.29    476.74 o 
   2   0   8      173.70       27.93    147.12 o 
   4   0   8     2148.45     2225.38    329.62 o 
   6   0   8      305.65      571.71    219.75 o 
   8   0   8     4361.86     3817.60    419.01 o 
  10   0   8       44.54     -102.42    160.15 o 
  12   0   8       96.08      -78.21    169.46 o 
 -13   1   8      261.31      223.48    152.09 o 
 -11   1   8      223.57      327.13    154.80 o 
  -9   1   8       35.64      286.16    152.60 o 
  -7   1   8      372.65      628.05    159.45 o 
  -5   1   8        3.72      118.77    127.07 o 
  -3   1   8      306.45      253.30    131.75 o 
  -1   1   8        0.37      -80.51    126.63 o 
   1   1   8      137.12       81.08    109.95 o 
   3   1   8     1591.47     1574.83    208.76 o 
   5   1   8       92.90      175.83    122.27 o 
   7   1   8      210.59      177.44    125.63 o 
   9   1   8        6.48      -67.48    109.81 o 
  11   1   8       50.23      -69.90    118.90 o 
 -14   2   8     1100.67     1290.10    179.18 o 
 -12   2   8       50.13      194.85    121.98 o 
 -10   2   8     1442.17     1883.73    195.09 o 
  -8   2   8      499.95      888.07    343.20 o 
  -6   2   8      870.38     1260.17    437.92 o 
  -4   2   8       32.24        9.71    108.25 o 
  -2   2   8     4737.28     5188.88    342.48 o 
   0   2   8      733.92      851.85    162.43 o 
   2   2   8     1825.69     1596.22    202.67 o 
   4   2   8        0.02       91.96    108.91 o 
   6   2   8      950.26      734.42    160.98 o 
   8   2   8      182.74      364.40    191.81 o 
  10   2   8     1348.35     1742.58    228.97 o 
  12   2   8       96.72       54.01    131.68 o 
 -13   3   8      135.37       50.84    113.61 o 
 -11   3   8      770.95      968.88    158.65 o 
  -9   3   8       70.22      171.08    247.50 o 
  -7   3   8      251.98      625.88    308.61 o 
  -5   3   8      318.87      233.89    132.29 o 
  -3   3   8        1.53      -12.27    111.35 o 
  -1   3   8      195.27      250.63    119.48 o 
   1   3   8        6.67       84.44    113.04 o 
   3   3   8        0.87      -70.39     98.73 o 
   5   3   8       50.47        8.32    105.51 o 
   7   3   8      317.94      214.16    125.10 o 
   9   3   8        0.16      -19.52    114.36 o 
  11   3   8      102.27      -30.28    280.27 o 
 -12   4   8      786.60      826.84    155.37 o 
 -10   4   8       89.90      346.39    141.78 o 
  -8   4   8     4506.61     4983.27    708.42 o 
  -6   4   8      178.63      211.69    183.43 o 
  -4   4   8      831.59      757.98    164.86 o 
  -2   4   8     1139.45     1254.72    188.19 o 
   0   4   8     3073.63     3267.76    277.09 o 
   2   4   8       26.04       53.26    108.15 o 
   4   4   8     1014.44      694.64    155.84 o 
   6   4   8       80.38      232.91    128.72 o 
   8   4   8     3375.49     2827.62    323.10 o 
  10   4   8       48.27        1.90    115.86 o 
 -11   5   8      193.01      206.32    124.29 o 
  -9   5   8       31.00      358.45    127.50 o 
  -7   5   8       52.95      388.25    295.18 o 
  -5   5   8      327.83      562.91    153.64 o 
  -3   5   8      478.05      666.23    295.17 o 
  -1   5   8      283.29      323.67    134.85 o 
   1   5   8      429.74      540.66    189.95 o 
   3   5   8      815.99      631.63    156.55 o 
   5   5   8      182.68      121.33    116.78 o 
   7   5   8      525.35      351.28    138.19 o 
   9   5   8      112.62      180.44    128.06 o 
 -10   6   8     2234.56     2622.78    245.19 o 
  -8   6   8      185.39      526.47    233.82 o 
  -6   6   8     1002.81     1083.74    185.54 o 
  -4   6   8      278.16      431.21    145.23 o 
  -2   6   8     3731.73     4052.43    304.18 o 
   0   6   8       47.12      302.41    305.41 o 
   2   6   8     1531.53     1186.41    190.92 o 
   4   6   8       18.18       64.60    115.32 o 
   6   6   8     1383.68     1004.49    181.59 o 
   8   6   8      100.59      206.48    128.87 o 
  -9   7   8        0.78      195.79    138.37 o 
  -7   7   8      204.48      254.91    134.68 o 
  -5   7   8       81.51       22.16    112.19 o 
  -3   7   8      106.43      145.38    120.35 o 
  -1   7   8        6.54       52.40    115.52 o 
   1   7   8        0.81     -102.90    102.90 o 
   3   7   8        0.01      -90.48    103.64 o 
   5   7   8      362.78      267.42    138.92 o 
   7   7   8        8.05     -104.03    104.03 o 
  -8   8   8     1058.48     1567.03    634.47 o 
  -6   8   8      303.52      201.33    133.78 o 
  -4   8   8      942.84      700.63    163.03 o 
  -2   8   8       84.47      121.93    121.37 o 
   0   8   8      982.04     1070.98    193.52 o 
   2   8   8       43.03       84.05    122.82 o 
   4   8   8      736.56      813.54    172.49 o 
   6   8   8       39.70       49.98    114.94 o 
  -5   9   8       10.18      -70.02    108.01 o 
  -3   9   8      360.70      450.00    144.39 o 
  -1   9   8      302.12      310.45    140.88 o 
   1   9   8      155.68       39.67    207.64 o 
   3   9   8      480.19      491.14    165.74 o 
  -6   0   9     2017.82     1618.29    320.31 o 
  -4   0   9      489.23      575.43    243.95 o 
  -2   0   9      782.19      595.92    242.09 o 
   0   0   9       79.92       24.21    169.46 o 
   2   0   9     2249.84     1566.15    316.58 o 
   4   0   9      270.29      409.69    214.16 o 
  -5   1   9       35.68       -5.30    131.29 o 
  -3   1   9        1.32     -119.83    119.83 o 
  -1   1   9        0.61     -107.31    107.31 o 
   1   1   9        4.58      -97.51    114.94 o 
   3   1   9       21.96      -63.22    120.61 o 
  -4   2   9     3065.05     2827.53    279.76 o 
  -2   2   9       38.82      163.42    130.93 o 
   0   2   9      777.38      528.99    202.98 o 
   2   2   9      188.37      338.65    147.61 o 
  -3   3   9       22.85     -115.37    120.81 o 
  -1   3   9      106.21      -46.28    120.35 o 
   1   3   9      218.65       63.32    130.36 o 
                                                 
